# Supplementary material for: Spatial ecology of the Capnocytophaga genus in the human oral cavity
Source: Microbiol Spectr. 2026 Apr 30;14(6):e03626-25. doi: 10.1128/spectrum.03626-25 (PMC13228040; doi:10.1128/spectrum.03626-25)
Supplement: Supplemental tables — Tables S1 to S14. [file spectrum.03626-25-s0004.xlsx]

## Sheet: Table of Contents
Table #	Description
Table S1	Refrence genome metadata
Table S2	Completeness and contamination (redundancy) results for reference genomes
Table S3	Reference geneome dereplication results based on 98% ANI similarity threshold
Table S4	Metadata for shotgun-sequenced metagenomic samples from HMP
Table S5	Metadata for shotgun-sequenced metagenomic samples from Califf et al. 2017 Periodontal pockets
Table S6	Results of GTDB classifications for reference genomes
Table S7	Summary of Genomic Group assignment to each reference genome
Table S8	Genome prevalence results across oral sites based on competative mapping of metagenomic samples to pangenome.
Table S9	MMSeqs2 classifcation results for contigs from TD-prevalent MAGs
Table S10	Quality metrics for tongue dorsum-prevalent Capnocytophaga MAGs: CheckM2 completeness and contamination estimates and GUNC chimerism assessment
Table S11	KEGG Module completeness results
Table S12	COG functional enrichement results
Table S13	Metadata for animal -associated Capnocytophaga genomes used in phyologeny and ANI analyses
Table S14	Simplified metadata for de-replicated reference genome set used for mapping (n = 117)

## Sheet: Table S1 genome meta
GenBank_Accession	RefSeq_Accession	Assembly_Level	Genus	NCBI_Species	NCBI_Strain	NCBI_Host	NCBI_Isolation_source	NCBI_type	CheckM2_Completeness	CheckM2_Contamination	GTDB_Species	GTDB_Strain	GTDB_Host	GTDB_Isolation_source	GTDB_type	RefSeq_status	ftp_path
GCA_000023285.1	GCF_000023285.1	Complete Genome	Capnocytophaga	ochracea	DSM_7271	NA	NA	Isolate	99.99	0.02	ochracea	DSM_7271	NA	NA	Isolate	Yes	https://ftp.ncbi.nlm.nih.gov/genomes/all/GCA/000/023/285/GCA_000023285.1_ASM2328v1
GCA_000173675.1	GCF_000173675.1	Contig	Capnocytophaga	sputigena	Capno	Human	Oral	Isolate	99.89	0.26	sputigena	ATCC_33612	NA	NA	Isolate	Yes	https://ftp.ncbi.nlm.nih.gov/genomes/all/GCA/000/173/675/GCA_000173675.1_ASM17367v1
GCA_000174755.1	GCF_000174755.1	Contig	Capnocytophaga	gingivalis	ATCC_33624	Human	Oral	Isolate	99.97	0.13	gingivalis	ATCC_33624	NA	NA	Isolate	Yes	https://ftp.ncbi.nlm.nih.gov/genomes/all/GCA/000/174/755/GCA_000174755.1_ASM17475v1
GCA_000183985.1	GCF_000183985.1	Scaffold	Capnocytophaga	ochracea	F0287	Human	Oral	Isolate	99.98	0.05	ochracea	F0287	NA	Oral	Isolate	Yes	https://ftp.ncbi.nlm.nih.gov/genomes/all/GCA/000/183/985/GCA_000183985.1_ASM18398v1
GCA_000192225.1	GCF_000192225.1	Scaffold	Capnocytophaga	HMT_338	F0234	Human	Oral	Isolate	99.95	0.22	sp	F0234	NA	NA	Isolate	Yes	https://ftp.ncbi.nlm.nih.gov/genomes/all/GCA/000/192/225/GCA_000192225.1_ASM19222v1
GCA_000213295.2	GCF_000213295.2	Scaffold	Capnocytophaga	HMT_329	F0087	Human	Oral	Isolate	NA	NA	NA	NA	NA	NA	NA	Yes	https://ftp.ncbi.nlm.nih.gov/genomes/all/GCA/000/213/295/GCA_000213295.2_ASM21329v2
GCA_000271925.1	GCF_000271925.1	Contig	Capnocytophaga	HMT_412	F0487	Human	Oral	Isolate	99.99	0.09	ochracea	F0487	NA	NA	Isolate	Yes	https://ftp.ncbi.nlm.nih.gov/genomes/all/GCA/000/271/925/GCA_000271925.1_Coraltaxon412F0487v1.0
GCA_000277585.1	GCF_000277585.1	Contig	Capnocytophaga	ochracea	Holt_25	Human	Oral	Isolate	99.98	0.05	ochracea	F0487	NA	NA	Isolate	Yes	https://ftp.ncbi.nlm.nih.gov/genomes/all/GCA/000/277/585/GCA_000277585.1_CochraceaHolt25v1.0
GCA_000277665.1	GCF_000277665.1	Contig	Capnocytophaga	HMT_335	F0486	Human	Oral	Isolate	99.99	0.04	ochracea	F0486	NA	NA	Isolate	Yes	https://ftp.ncbi.nlm.nih.gov/genomes/all/GCA/000/277/665/GCA_000277665.1_Coraltaxon335F0486v1.0
GCA_000293175.1	GCF_000293175.1	Contig	Capnocytophaga	sp	CM59	Human	Oral	Isolate	99.94	0.08	granulosa	CM59	NA	NA	Isolate	Yes	https://ftp.ncbi.nlm.nih.gov/genomes/all/GCA/000/293/175/GCA_000293175.1_CspCM59v1.0
GCA_000318255.2	GCF_000318255.2	Scaffold	Capnocytophaga	HMT_380	F0488	Human	Oral	Isolate	99.99	0.12	ochracea	F0488	NA	Oral	Isolate	Yes	https://ftp.ncbi.nlm.nih.gov/genomes/all/GCA/000/318/255/GCA_000318255.2_ASM31825v2
GCA_000318275.2	GCF_000318275.2	Scaffold	Capnocytophaga	HMT_332	F0381	Human	Oral	Isolate	99.97	0.09	bilenii	F0381	NA	Oral	Isolate	Yes	https://ftp.ncbi.nlm.nih.gov/genomes/all/GCA/000/318/275/GCA_000318275.2_ASM31827v2
GCA_000318295.1	GCF_000318295.1	Scaffold	Capnocytophaga	HMT_326	F0382	Human	Oral	Isolate	99.99	0.48	periodontitidis	F0382	NA	Oral	Isolate	Yes	https://ftp.ncbi.nlm.nih.gov/genomes/all/GCA/000/318/295/GCA_000318295.1_ASM31829v1
GCA_000318315.2	GCF_000318315.2	Scaffold	Capnocytophaga	HMT_324	F0483	Human	Oral	Isolate	99.94	0.09	ochracea	F0483	NA	Oral	Isolate	Yes	https://ftp.ncbi.nlm.nih.gov/genomes/all/GCA/000/318/315/GCA_000318315.2_ASM31831v2
GCA_000411115.1	GCF_000411115.1	Scaffold	Capnocytophaga	granulosa	ATCC_51502	NA	NA	Isolate	99.54	0.14	granulosa	ATCC_51502	NA	NA	Isolate	Yes	https://ftp.ncbi.nlm.nih.gov/genomes/all/GCA/000/411/115/GCA_000411115.1_Capn_gran_ATCC_51502_V1
GCA_000411575.1	GCF_000411575.1	Scaffold	Capnocytophaga	HMT_336	F0502	NA	NA	Isolate	99.99	0.18	ochracea	F0502	NA	NA	Isolate	Yes	https://ftp.ncbi.nlm.nih.gov/genomes/all/GCA/000/411/575/GCA_000411575.1_Capn_sp_oral_taxon_336_F0502_V1
GCA_000466425.1	GCF_000466425.1	Scaffold	Capnocytophaga	HMT_863	F0517	Human	Oral	Isolate	99.98	0.18	sp	F0517	NA	Oral	Isolate	Yes	https://ftp.ncbi.nlm.nih.gov/genomes/all/GCA/000/466/425/GCA_000466425.1_ASM46642v1
GCA_001057035.1	GCF_001057035.1	Scaffold	Capnocytophaga	ochracea	490_CAPN	Human	NA	Isolate	99.99	0.02	ochracea	NA	NA	NA	Isolate	Yes	https://ftp.ncbi.nlm.nih.gov/genomes/all/GCA/001/057/035/GCA_001057035.1_ASM105703v1
GCA_001278825.1	GCF_001278825.1	Complete Genome	Capnocytophaga	HMT_323	F0383	Human	Oral	Isolate	99.99	0.06	ochracea	NA	NA	Oral	Isolate	Yes	https://ftp.ncbi.nlm.nih.gov/genomes/all/GCA/001/278/825/GCA_001278825.1_ASM127882v1
GCA_001553545.1	GCF_001553545.1	Complete Genome	Capnocytophaga	haemolytica	CCUG_32990	Human	Oral	Isolate	99.91	1.43	haemolytica	NA	NA	Oral	Isolate	Yes	https://ftp.ncbi.nlm.nih.gov/genomes/all/GCA/001/553/545/GCA_001553545.1_ASM155354v1
GCA_002209445.1	GCF_002209445.1	Complete Genome	Capnocytophaga	endodontalis	ChDC_OS43	Human	Abscess	Isolate	99.9	0.22	periodontitidis	NA	NA	Absess	Isolate	Yes	https://ftp.ncbi.nlm.nih.gov/genomes/all/GCA/002/209/445/GCA_002209445.1_ASM220944v1
GCA_002302395.1	GCF_002302395.1	Complete Genome	Capnocytophaga	sputigena	KC1668	NA	NA	Isolate	99.91	0.29	sputigena	NA	NA	NA	Isolate	Yes	https://ftp.ncbi.nlm.nih.gov/genomes/all/GCA/002/302/395/GCA_002302395.1_ASM230239v1
GCA_002302415.1	GCF_002302415.1	Complete Genome	Capnocytophaga	gingivalis	H1496	Human	Oral	Isolate	99.96	0.21	gingivalis	NA	NA	Oral	Isolate	Yes	https://ftp.ncbi.nlm.nih.gov/genomes/all/GCA/002/302/415/GCA_002302415.1_ASM230241v1
GCA_002302495.1	GCF_002302495.1	Complete Genome	Capnocytophaga	sputigena	D1179	Human	Blood	Isolate	99.85	0.03	sputigena	NA	NA	Blood	Isolate	Yes	https://ftp.ncbi.nlm.nih.gov/genomes/all/GCA/002/302/495/GCA_002302495.1_ASM230249v1
GCA_002302595.1	GCF_002302595.1	Complete Genome	Capnocytophaga	sputigena	H4486	Human	Blood	Isolate	99.89	0.11	sputigena	NA	NA	Blood	Isolate	Yes	https://ftp.ncbi.nlm.nih.gov/genomes/all/GCA/002/302/595/GCA_002302595.1_ASM230259v1
GCA_002302615.1	GCF_002302615.1	Complete Genome	Capnocytophaga	leadbetteri	H6253	Human	Bronchial aspirate	Isolate	99.91	0.07	leadbetteri	NA	NA	Bronchial aspirate	Isolate	Yes	https://ftp.ncbi.nlm.nih.gov/genomes/all/GCA/002/302/615/GCA_002302615.1_ASM230261v1
GCA_002312885.1	GCF_002312885.1	Contig	Capnocytophaga	sputigena	H6490	Human	Abscess	Isolate	99.89	0.8	sputigena	NA	NA	Absess	Isolate	Yes	https://ftp.ncbi.nlm.nih.gov/genomes/all/GCA/002/312/885/GCA_002312885.1_ASM231288v1
GCA_002998835.1	GCF_002998835.1	Complete Genome	Capnocytophaga	HMT_864	F0512	Human	Oral	Isolate	99.96	0.09	ochracea	NA	NA	Oral	Isolate	Yes	https://ftp.ncbi.nlm.nih.gov/genomes/all/GCA/002/998/835/GCA_002998835.1_ASM299883v1
GCA_002999135.1	GCF_002999135.1	Complete Genome	Capnocytophaga	HMT_878	F0545	Human	Oral	Isolate	99.97	0.59	sp	NA	NA	Oral	Isolate	Yes	https://ftp.ncbi.nlm.nih.gov/genomes/all/GCA/002/999/135/GCA_002999135.1_ASM299913v1
GCA_003054025.1	GCF_003054025.1	Scaffold	Capnocytophaga	leadbetteri	DSM_22902	NA	NA	Isolate	99.99	0.31	leadbetteri	NA	NA	NA	Isolate	Yes	https://ftp.ncbi.nlm.nih.gov/genomes/all/GCA/003/054/025/GCA_003054025.1_ASM305402v1
GCA_009730375.1	GCF_009730375.1	Complete Genome	Capnocytophaga	sp	FDAARGOS_737	Human	Oral	Isolate	99.96	0.09	leadbetteri	NA	NA	Oral	Isolate	Yes	https://ftp.ncbi.nlm.nih.gov/genomes/all/GCA/009/730/375/GCA_009730375.1_ASM973037v1
GCA_013394735.1	GCF_013394735.1	Complete Genome	Capnocytophaga	HMT_902	W10638	Human	Oral	Isolate	99.98	0.47	ochracea	NA	NA	Oral	Isolate	Yes	https://ftp.ncbi.nlm.nih.gov/genomes/all/GCA/013/394/735/GCA_013394735.1_ASM1339473v1
GCA_013394785.1	GCF_013394785.1	Contig	Capnocytophaga	HMT_903	W10654	Human	Oral	Isolate	99.99	0.13	ochracea	NA	NA	Oral	Isolate	Yes	https://ftp.ncbi.nlm.nih.gov/genomes/all/GCA/013/394/785/GCA_013394785.1_ASM1339478v1
GCA_016126015.1	GCF_016126015.1	Contig	Capnocytophaga	periodontitidis	p1a2	Human	Oral	Isolate	99.62	0.11	periodontitidis	NA	NA	Oral	Isolate	Yes	https://ftp.ncbi.nlm.nih.gov/genomes/all/GCA/016/126/015/GCA_016126015.1_ASM1612601v1
GCA_016126035.1	GCF_016126035.1	Contig	Capnocytophaga	periodontitidis	51621	Human	Oral	Isolate	99.85	0.16	periodontitidis	NA	NA	Oral	Isolate	Yes	https://ftp.ncbi.nlm.nih.gov/genomes/all/GCA/016/126/035/GCA_016126035.1_ASM1612603v1
GCA_016806945.1	GCF_016806945.1	Contig	Capnocytophaga	sp	AHN_8751	Human	Oral	Isolate	99.92	0.15	periodontitidis	AHN8471	NA	Oral	Isolate	Yes	https://ftp.ncbi.nlm.nih.gov/genomes/all/GCA/016/806/945/GCA_016806945.1_ASM1680694v1
GCA_016806965.1	GCF_016806965.1	Contig	Capnocytophaga	sp	AHN_9798	Human	Oral	Isolate	99.9	0.15	periodontitidis	AHN8471	NA	Oral	Isolate	Yes	https://ftp.ncbi.nlm.nih.gov/genomes/all/GCA/016/806/965/GCA_016806965.1_ASM1680696v1
GCA_016806985.1	GCF_016806985.1	Contig	Capnocytophaga	sp	AHN_9528	Human	Oral	Isolate	99.95	0.1	periodontitidis	AHN8471	NA	Oral	Isolate	Yes	https://ftp.ncbi.nlm.nih.gov/genomes/all/GCA/016/806/985/GCA_016806985.1_ASM1680698v1
GCA_016806995.1	GCF_016806995.1	Contig	Capnocytophaga	sp	NCTC_13374	Human	Oral	Isolate	94.56	0.24	periodontitidis	AHN8471	NA	Oral	Isolate	Yes	https://ftp.ncbi.nlm.nih.gov/genomes/all/GCA/016/806/995/GCA_016806995.1_ASM1680699v1
GCA_016807025.1	GCF_016807025.1	Contig	Capnocytophaga	sp	AHN9576	Human	Oral	Isolate	99.9	0.15	periodontitidis	AHN8471	Human	Oral	Isolate	Yes	https://ftp.ncbi.nlm.nih.gov/genomes/all/GCA/016/807/025/GCA_016807025.1_ASM1680702v1
GCA_017565765.1	GCF_017565765.1	Scaffold	Capnocytophaga	bilenii	Marseille_Q4570	Human	Oral	Isolate	99.93	0.07	bilenii	NA	Human	Oral	Isolate	Yes	https://ftp.ncbi.nlm.nih.gov/genomes/all/GCA/017/565/765/GCA_017565765.1_ASM1756576v1
GCA_019930725.1	GCF_019930725.1	Complete Genome	Capnocytophaga	ochracea	FDAARGOS_1468	NA	NA	Isolate	99.99	0.02	ochracea	NA	NA	NA	Isolate	Yes	https://ftp.ncbi.nlm.nih.gov/genomes/all/GCA/019/930/725/GCA_019930725.1_ASM1993072v1
GCA_020736165.1	GCF_020736165.1	Complete Genome	Capnocytophaga	ochracea	FDAARGOS_1550	NA	NA	Isolate	99.98	0.05	ochracea	NA	NA	NA	Isolate	Yes	https://ftp.ncbi.nlm.nih.gov/genomes/all/GCA/020/736/165/GCA_020736165.1_ASM2073616v1
GCA_026013785.1	GCF_026013785.1	Complete Genome	Capnocytophaga	ochracea	KCOM_2191	Human	Oral	Isolate	99.99	0.03	ochracea	NA	NA	Oral	Isolate	Yes	https://ftp.ncbi.nlm.nih.gov/genomes/all/GCA/026/013/785/GCA_026013785.1_ASM2601378v1
GCA_026013805.1	GCF_026013805.1	Complete Genome	Capnocytophaga	ochracea	KCOM_26681	Human	Oral	Isolate	99.98	0.02	ochracea	NA	NA	Oral	Isolate	Yes	https://ftp.ncbi.nlm.nih.gov/genomes/all/GCA/026/013/805/GCA_026013805.1_ASM2601380v1
GCA_026013825.1	GCF_026013825.1	Complete Genome	Capnocytophaga	ochracea	KCOM_28121	Human	Actinomycosis	Isolate	99.98	0.06	ochracea	NA	NA	Actinomycosis	Isolate	Yes	https://ftp.ncbi.nlm.nih.gov/genomes/all/GCA/026/013/825/GCA_026013825.1_ASM2601382v1
GCA_032568435.1	GCF_032568435.1	Contig	Capnocytophaga	sp	MAG_N4_100_000G1_dasN4_100_000G1	Human	Gut	MAG	NA	NA	NA	NA	NA	NA	NA	Yes	https://ftp.ncbi.nlm.nih.gov/genomes/all/GCA/032/568/435/GCA_032568435.1_ASM3256843v1
GCA_035282365.1	GCF_035282365.1	Contig	Capnocytophaga	gingivalis	CCUG_13156	Human	NA	Isolate	NA	NA	NA	NA	NA	NA	NA	Yes	https://ftp.ncbi.nlm.nih.gov/genomes/all/GCA/035/282/365/GCA_035282365.1_ASM3528236v1
GCA_035282485.1	GCF_035282485.1	Contig	Capnocytophaga	ochracea	D15	Human	NA	Isolate	NA	NA	NA	NA	NA	NA	NA	Yes	https://ftp.ncbi.nlm.nih.gov/genomes/all/GCA/035/282/485/GCA_035282485.1_ASM3528248v1
GCA_035282505.1	GCF_035282505.1	Contig	Capnocytophaga	ochracea	M4	Human	NA	Isolate	NA	NA	NA	NA	NA	NA	NA	Yes	https://ftp.ncbi.nlm.nih.gov/genomes/all/GCA/035/282/505/GCA_035282505.1_ASM3528250v1
GCA_035282545.1	GCF_035282545.1	Contig	Capnocytophaga	gingivalis	CCUG_13095	Human	NA	Isolate	NA	NA	NA	NA	NA	NA	NA	Yes	https://ftp.ncbi.nlm.nih.gov/genomes/all/GCA/035/282/545/GCA_035282545.1_ASM3528254v1
GCA_035282585.1	GCF_035282585.1	Contig	Capnocytophaga	gingivalis	CCUG_13096	Human	NA	Isolate	NA	NA	NA	NA	NA	NA	NA	Yes	https://ftp.ncbi.nlm.nih.gov/genomes/all/GCA/035/282/585/GCA_035282585.1_ASM3528258v1
GCA_035282625.1	GCF_035282625.1	Contig	Capnocytophaga	sp	G2	Human	NA	Isolate	NA	NA	NA	NA	NA	NA	NA	Yes	https://ftp.ncbi.nlm.nih.gov/genomes/all/GCA/035/282/625/GCA_035282625.1_ASM3528262v1
GCA_039614895.1	GCF_039614895.1	Contig	Capnocytophaga	sputigena	141940	Human	Blood	Isolate	NA	NA	NA	NA	NA	NA	NA	Yes	https://ftp.ncbi.nlm.nih.gov/genomes/all/GCA/039/614/895/GCA_039614895.1_ASM3961489v1
GCA_039614915.1	GCF_039614915.1	Contig	Capnocytophaga	sputigena	141941	Human	Blood	Isolate	NA	NA	NA	NA	NA	NA	NA	Yes	https://ftp.ncbi.nlm.nih.gov/genomes/all/GCA/039/614/915/GCA_039614915.1_ASM3961491v1
GCA_039614925.1	GCF_039614925.1	Contig	Capnocytophaga	sputigena	141939	Human	Blood	Isolate	NA	NA	NA	NA	NA	NA	NA	Yes	https://ftp.ncbi.nlm.nih.gov/genomes/all/GCA/039/614/925/GCA_039614925.1_ASM3961492v1
GCA_041530365.1	GCF_041530365.1	Complete Genome	Capnocytophaga	sp	NA	Human	Hospital	Isolate	NA	NA	NA	NA	NA	NA	NA	Yes	https://ftp.ncbi.nlm.nih.gov/genomes/all/GCA/041/530/365/GCA_041530365.1_ASM4153036v1
GCA_041734475.1	GCF_041734475.1	Complete Genome	Capnocytophaga	leadbetteri	F0087	Human	Oral	Isolate	NA	NA	NA	NA	NA	NA	NA	Yes	https://ftp.ncbi.nlm.nih.gov/genomes/all/GCA/041/734/475/GCA_041734475.1_C_lead_F0087
GCA_042639825.1	GCF_042639825.1	Contig	Capnocytophaga	gingivalis	MAG_809__bin_20	Human	Oral	MAG	NA	NA	NA	NA	NA	NA	NA	Yes	https://ftp.ncbi.nlm.nih.gov/genomes/all/GCA/042/639/825/GCA_042639825.1_ASM4263982v1
GCA_042641155.1	GCF_042641155.1	Contig	Capnocytophaga	granulosa	MAG_782__bin_7	Human	Oral	MAG	NA	NA	NA	NA	NA	NA	NA	Yes	https://ftp.ncbi.nlm.nih.gov/genomes/all/GCA/042/641/155/GCA_042641155.1_ASM4264115v1
GCA_045038915.1	GCF_045038915.1	Chromosome	Capnocytophaga	granulosa	WGS1377	Human	NA	Isolate	NA	NA	NA	NA	NA	NA	NA	Yes	https://ftp.ncbi.nlm.nih.gov/genomes/all/GCA/045/038/915/GCA_045038915.1_ASM4503891v1
GCA_900106575.1	GCF_900106575.1	Scaffold	Capnocytophaga	granulosa	DSM_11449	NA	NA	Isolate	99.61	0.13	granulosa	NA	NA	NA	Isolate	Yes	https://ftp.ncbi.nlm.nih.gov/genomes/all/GCA/900/106/575/GCA_900106575.1_IMG-taxon_2693429885_annotated_assembly
GCA_900115315.1	GCF_900115315.1	Contig	Capnocytophaga	haemolytica	DSM_11385	NA	NA	Isolate	99.94	1.43	haemolytica	NA	NA	NA	Isolate	Yes	https://ftp.ncbi.nlm.nih.gov/genomes/all/GCA/900/115/315/GCA_900115315.1_IMG-taxon_2693429878_annotated_assembly
GCA_900187255.1	GCF_900187255.1	Complete Genome	Capnocytophaga	haemolytica	NCTC_12947	Human	Oral	Isolate	99.93	1.43	haemolytica	NA	NA	Oral	Isolate	Yes	https://ftp.ncbi.nlm.nih.gov/genomes/all/GCA/900/187/255/GCA_900187255.1_51184_F02
GCA_900446675.1	GCF_900446675.1	Contig	Capnocytophaga	granulosa	NCTC_12948	Human	Oral	Isolate	99.45	2.13	granulosa	NA	NA	NA	Isolate	Yes	https://ftp.ncbi.nlm.nih.gov/genomes/all/GCA/900/446/675/GCA_900446675.1_51334_C01
GCA_900446695.1	GCF_900446695.1	Contig	Capnocytophaga	sputigena	NCTC_11653	Human	Oral	Isolate	99.91	0.31	sputigena	NA	NA	NA	Isolate	Yes	https://ftp.ncbi.nlm.nih.gov/genomes/all/GCA/900/446/695/GCA_900446695.1_48903_C01
GCA_900446705.1	GCF_900446705.1	Contig	Capnocytophaga	ochracea	NCTC_11546	NA	NA	Isolate	99.93	1.93	ochracea	NA	NA	NA	Isolate	Yes	https://ftp.ncbi.nlm.nih.gov/genomes/all/GCA/900/446/705/GCA_900446705.1_57572_F01
GCA_900460915.1	GCF_900460915.1	Contig	Capnocytophaga	ochracea	NCTC_11545	NA	NA	Isolate	99.93	0.44	ochracea	NA	NA	NA	Isolate	Yes	https://ftp.ncbi.nlm.nih.gov/genomes/all/GCA/900/460/915/GCA_900460915.1_57428_A02
GCA_900618145.1	GCF_900618145.1	Contig	Capnocytophaga	ochracea	NCTC_11458	Human	NA	Isolate	99.99	0.01	ochracea	NA	NA	NA	Isolate	Yes	https://ftp.ncbi.nlm.nih.gov/genomes/all/GCA/900/618/145/GCA_900618145.1_NCTC11458
GCA_900638125.1	GCF_900638125.1	Complete Genome	Capnocytophaga	sputigena	NCTC_11097	Human	Blood	Isolate	99.71	0.06	sputigena	NA	NA	Blood	Isolate	Yes	https://ftp.ncbi.nlm.nih.gov/genomes/all/GCA/900/638/125/GCA_900638125.1_56080_B02
GCA_902482725.1	GCF_902482725.1	Contig	Capnocytophaga	sp	MAG_MGYG_HGUT_03119	Human	Gut	MAG	99.09	0.12	ochracea	NA	NA	Gut	MAG	Yes	https://ftp.ncbi.nlm.nih.gov/genomes/all/GCA/902/482/725/GCA_902482725.1_UHGG-TPA_MGYG-HGUT-03119
GCA_905371985.1	GCF_905371985.1	Contig	Capnocytophaga	ochracea	MAG_SRR9217392_bin_8	Human	Oral	MAG	99.98	0.02	ochracea	NA	NA	NA	MAG	Yes	https://ftp.ncbi.nlm.nih.gov/genomes/all/GCA/905/371/985/GCA_905371985.1_SRR9217392-mag-bin.8
GCA_905372535.1	GCF_905372535.1	Contig	Capnocytophaga	leadbetteri	MAG_SRR9217414_bin_5	Human	Oral	MAG	99.98	0.36	leadbetteri_A	NA	NA	NA	MAG	Yes	https://ftp.ncbi.nlm.nih.gov/genomes/all/GCA/905/372/535/GCA_905372535.1_SRR9217414-mag-bin.5
GCA_905372655.1	GCF_905372655.1	Contig	Capnocytophaga	gingivalis	MAG_SRR9217415_bin_1	Human	Oral	MAG	99.17	1.89	gingivalis	NA	NA	NA	MAG	Yes	https://ftp.ncbi.nlm.nih.gov/genomes/all/GCA/905/372/655/GCA_905372655.1_SRR9217415-mag-bin.1
GCA_905372915.1	GCF_905372915.1	Contig	Capnocytophaga	granulosa	MAG_SRR9217433_bin_7	Human	Oral	MAG	99.86	0.27	granulosa	NA	NA	NA	MAG	Yes	https://ftp.ncbi.nlm.nih.gov/genomes/all/GCA/905/372/915/GCA_905372915.1_SRR9217433-mag-bin.7
GCA_905373265.1	GCF_905373265.1	Contig	Capnocytophaga	sputigena	MAG_SRR9217453_bin_1	Human	Oral	MAG	99.41	0.07	sputigena	NA	NA	NA	MAG	Yes	https://ftp.ncbi.nlm.nih.gov/genomes/all/GCA/905/373/265/GCA_905373265.1_SRR9217453-mag-bin.1
GCA_915066995.1	GCF_915066995.1	Contig	Capnocytophaga	leadbetteri	MAG_SRR1045093_bin_1	Human	Oral	MAG	98.24	0.84	leadbetteri_A	NA	Human	Oral	MAG	Yes	https://ftp.ncbi.nlm.nih.gov/genomes/all/GCA/915/066/995/GCA_915066995.1_SRR1045093_bin.1_metaWRAP_v1.1_MAG
GCA_937881025.1	GCF_937881025.1	Contig	Capnocytophaga	sputigena	MAG_SRR2240920_bin_30	NA	NA	MAG	95.12	2.23	sputigena	NA	NA	NA	MAG	Yes	https://ftp.ncbi.nlm.nih.gov/genomes/all/GCA/937/881/025/GCA_937881025.1_SRR2240920_bin.30_CONCOCT_v1.1_MAG
GCA_937891745.1	GCF_937891745.1	Contig	Capnocytophaga	gingivalis	MAG_SRR1952462_bin_7	NA	NA	MAG	99.92	0.92	gingivalis	NA	NA	NA	MAG	Yes	https://ftp.ncbi.nlm.nih.gov/genomes/all/GCA/937/891/745/GCA_937891745.1_SRR1952462_bin.7_CONCOCT_v1.1_MAG
GCA_937896285.1	GCF_937896285.1	Contig	Capnocytophaga	sp	MAG_SRR2241508_bin_37	NA	NA	MAG	91.82	0.46	sp	NA	NA	NA	MAG	Yes	https://ftp.ncbi.nlm.nih.gov/genomes/all/GCA/937/896/285/GCA_937896285.1_SRR2241508_bin.37_CONCOCT_v1.1_MAG
GCA_937919265.1	NA	Contig	Capnocytophaga	sp	MAG_SRR2240840_bin_36	Human	Oral	MAG	92.89	2.64	sp	NA	Human	Oral	MAG	No	https://ftp.ncbi.nlm.nih.gov/genomes/all/GCA/937/919/265/GCA_937919265.1_SRR2240840_bin.36_CONCOCT_v1.1_MAG
GCA_937926985.1	GCF_937926985.1	Contig	Capnocytophaga	sp	MAG_ERR589597_bin_12	Human	Gut	MAG	99.66	0.03	ochracea	NA	Human	Gut	MAG	Yes	https://ftp.ncbi.nlm.nih.gov/genomes/all/GCA/937/926/985/GCA_937926985.1_ERR589597_bin.12_CONCOCT_v1.1_MAG
GCA_937936225.1	GCF_937936225.1	Contig	Capnocytophaga	granulosa	MAG_SRR8114096_bin_65	Human	Gut	MAG	NA	NA	NA	NA	NA	NA	NA	Yes	https://ftp.ncbi.nlm.nih.gov/genomes/all/GCA/937/936/225/GCA_937936225.1_SRR8114096_bin.65_CONCOCT_v1.1_MAG
GCA_937936315.1	GCF_937936315.1	Contig	Capnocytophaga	sp	MAG_SRR8114096_bin_60	Human	Gut	MAG	99.78	0.11	sp	NA	Human	Gut	MAG	Yes	https://ftp.ncbi.nlm.nih.gov/genomes/all/GCA/937/936/315/GCA_937936315.1_SRR8114096_bin.60_CONCOCT_v1.1_MAG
GCA_938018165.1	GCF_938018165.1	Contig	Capnocytophaga	leadbetteri	MAG_ERR589515_bin_6	Human	Gut	MAG	99.98	0.17	leadbetteri_A	NA	Human	Gut	MAG	Yes	https://ftp.ncbi.nlm.nih.gov/genomes/all/GCA/938/018/165/GCA_938018165.1_ERR589515_bin.6_CONCOCT_v1.1_MAG
GCA_938029845.1	GCF_938029845.1	Contig	Capnocytophaga	sp	MAG_ERR589600_bin_49	Human	Gut	MAG	99.35	2.24	sp	NA	Human	Gut	MAG	Yes	https://ftp.ncbi.nlm.nih.gov/genomes/all/GCA/938/029/845/GCA_938029845.1_ERR589600_bin.49_CONCOCT_v1.1_MAG
GCA_938036855.1	GCF_938036855.1	Contig	Capnocytophaga	sp	MAG_ERR589615_bin_13	Human	Gut	MAG	NA	NA	NA	NA	NA	NA	NA	Yes	https://ftp.ncbi.nlm.nih.gov/genomes/all/GCA/938/036/855/GCA_938036855.1_ERR589615_bin.13_CONCOCT_v1.1_MAG
GCA_938045285.1	GCF_938045285.1	Contig	Capnocytophaga	sp	MAG_ERR589643_bin_86	Human	Gut	MAG	NA	NA	NA	NA	NA	NA	NA	Yes	https://ftp.ncbi.nlm.nih.gov/genomes/all/GCA/938/045/285/GCA_938045285.1_ERR589643_bin.86_CONCOCT_v1.1_MAG
GCA_938045645.1	GCF_938045645.1	Contig	Capnocytophaga	sp	MAG_ERR589615_bin_45	Human	Gut	MAG	NA	NA	NA	NA	NA	NA	NA	Yes	https://ftp.ncbi.nlm.nih.gov/genomes/all/GCA/938/045/645/GCA_938045645.1_ERR589615_bin.45_CONCOCT_v1.1_MAG
GCA_947097315.1	GCF_947097315.1	Contig	Capnocytophaga	leadbetteri	MAG_SRR8786264_bin_13	Human	Oral	MAG	95.23	0.87	leadbetteri_A	NA	Human	Oral	MAG	Yes	https://ftp.ncbi.nlm.nih.gov/genomes/all/GCA/947/097/315/GCA_947097315.1_SRR8786264_bin.13_metaWRAP_v1.3_MAG
GCA_963507565.1	GCF_963507565.1	Contig	Capnocytophaga	leadbetteri	MAG_SRR8290102_bin_17	Human	Oral	MAG	NA	NA	NA	NA	NA	NA	NA	Yes	https://ftp.ncbi.nlm.nih.gov/genomes/all/GCA/963/507/565/GCA_963507565.1_SRR8290102_bin.17_MetaWRAP_v1.3_MAG
GCA_963507625.1	GCF_963507625.1	Contig	Capnocytophaga	gingivalis	MAG_SRR8290122_bin_15	Human	Oral	MAG	NA	NA	NA	NA	NA	NA	NA	Yes	https://ftp.ncbi.nlm.nih.gov/genomes/all/GCA/963/507/625/GCA_963507625.1_SRR8290122_bin.15_MetaWRAP_v1.3_MAG
GCA_963507855.1	GCF_963507855.1	Contig	Capnocytophaga	sputigena	MAG_SRR8290096_bin_29	Human	Oral	MAG	NA	NA	NA	NA	NA	NA	NA	Yes	https://ftp.ncbi.nlm.nih.gov/genomes/all/GCA/963/507/855/GCA_963507855.1_SRR8290096_bin.29_MetaWRAP_v1.3_MAG
GCA_963508025.1	GCF_963508025.1	Contig	Capnocytophaga	sputigena	MAG_SRR8290091_bin_12	Human	Oral	MAG	NA	NA	NA	NA	NA	NA	NA	Yes	https://ftp.ncbi.nlm.nih.gov/genomes/all/GCA/963/508/025/GCA_963508025.1_SRR8290091_bin.12_MetaWRAP_v1.3_MAG
GCA_963508725.1	GCF_963508725.1	Contig	Capnocytophaga	sputigena	MAG_SRR8290074_bin_4	Human	Oral	MAG	NA	NA	NA	NA	NA	NA	NA	Yes	https://ftp.ncbi.nlm.nih.gov/genomes/all/GCA/963/508/725/GCA_963508725.1_SRR8290074_bin.4_MetaWRAP_v1.3_MAG
GCA_963509025.1	GCF_963509025.1	Contig	Capnocytophaga	sputigena	MAG_SRR8290124_bin_29	Human	Oral	MAG	NA	NA	NA	NA	NA	NA	NA	Yes	https://ftp.ncbi.nlm.nih.gov/genomes/all/GCA/963/509/025/GCA_963509025.1_SRR8290124_bin.29_MetaWRAP_v1.3_MAG
GCA_963509245.1	GCF_963509245.1	Contig	Capnocytophaga	sputigena	MAG_SRR8290075_bin_10	Human	Oral	MAG	NA	NA	NA	NA	NA	NA	NA	Yes	https://ftp.ncbi.nlm.nih.gov/genomes/all/GCA/963/509/245/GCA_963509245.1_SRR8290075_bin.10_MetaWRAP_v1.3_MAG
GCA_963509805.1	GCF_963509805.1	Contig	Capnocytophaga	leadbetteri	MAG_SRR8290091_bin_22	Human	Oral	MAG	NA	NA	NA	NA	NA	NA	NA	Yes	https://ftp.ncbi.nlm.nih.gov/genomes/all/GCA/963/509/805/GCA_963509805.1_SRR8290091_bin.22_MetaWRAP_v1.3_MAG
GCA_963515185.1	GCF_963515185.1	Contig	Capnocytophaga	gingivalis	MAG_ERR9969050_bin_15	Human	Oral	MAG	NA	NA	NA	NA	NA	NA	NA	Yes	https://ftp.ncbi.nlm.nih.gov/genomes/all/GCA/963/515/185/GCA_963515185.1_ERR9969050_bin.15_MetaWRAP_v1.3_MAG
GCA_963516015.1	GCF_963516015.1	Contig	Capnocytophaga	gingivalis	MAG_ERR9969024_bin_13	Human	Oral	MAG	NA	NA	NA	NA	NA	NA	NA	Yes	https://ftp.ncbi.nlm.nih.gov/genomes/all/GCA/963/516/015/GCA_963516015.1_ERR9969024_bin.13_MetaWRAP_v1.3_MAG
GCA_963516655.1	GCF_963516655.1	Contig	Capnocytophaga	leadbetteri	MAG_ERR9969021_bin_15	Human	Oral	MAG	NA	NA	NA	NA	NA	NA	NA	Yes	https://ftp.ncbi.nlm.nih.gov/genomes/all/GCA/963/516/655/GCA_963516655.1_ERR9969021_bin.15_MetaWRAP_v1.3_MAG
GCA_963517165.1	GCF_963517165.1	Contig	Capnocytophaga	sputigena	MAG_ERR9968988_bin_25	Human	Oral	MAG	NA	NA	NA	NA	NA	NA	NA	Yes	https://ftp.ncbi.nlm.nih.gov/genomes/all/GCA/963/517/165/GCA_963517165.1_ERR9968988_bin.25_MetaWRAP_v1.3_MAG
GCA_963517795.1	GCF_963517795.1	Contig	Capnocytophaga	leadbetteri	MAG_ERR9968829_bin_2	Human	Oral	MAG	NA	NA	NA	NA	NA	NA	NA	Yes	https://ftp.ncbi.nlm.nih.gov/genomes/all/GCA/963/517/795/GCA_963517795.1_ERR9968829_bin.2_MetaWRAP_v1.3_MAG
GCA_963518885.1	GCF_963518885.1	Contig	Capnocytophaga	granulosa	MAG_ERR9968756_bin_22	Human	Oral	MAG	NA	NA	NA	NA	NA	NA	NA	Yes	https://ftp.ncbi.nlm.nih.gov/genomes/all/GCA/963/518/885/GCA_963518885.1_ERR9968756_bin.22_MetaWRAP_v1.3_MAG
GCA_963518915.1	GCF_963518915.1	Contig	Capnocytophaga	leadbetteri	MAG_ERR9969108_bin_19	Human	Oral	MAG	NA	NA	NA	NA	NA	NA	NA	Yes	https://ftp.ncbi.nlm.nih.gov/genomes/all/GCA/963/518/915/GCA_963518915.1_ERR9969108_bin.19_MetaWRAP_v1.3_MAG
GCA_963518975.1	GCF_963518975.1	Contig	Capnocytophaga	sputigena	MAG_ERR9969108_bin_5	Human	Oral	MAG	NA	NA	NA	NA	NA	NA	NA	Yes	https://ftp.ncbi.nlm.nih.gov/genomes/all/GCA/963/518/975/GCA_963518975.1_ERR9969108_bin.5_MetaWRAP_v1.3_MAG
GCA_963519095.1	GCF_963519095.1	Contig	Capnocytophaga	sputigena	MAG_ERR9968765_bin_16	Human	Oral	MAG	NA	NA	NA	NA	NA	NA	NA	Yes	https://ftp.ncbi.nlm.nih.gov/genomes/all/GCA/963/519/095/GCA_963519095.1_ERR9968765_bin.16_MetaWRAP_v1.3_MAG
GCA_963519245.1	GCF_963519245.1	Contig	Capnocytophaga	bilenii	MAG_ERR9968765_bin_18	Human	Oral	MAG	NA	NA	NA	NA	NA	NA	NA	Yes	https://ftp.ncbi.nlm.nih.gov/genomes/all/GCA/963/519/245/GCA_963519245.1_ERR9968765_bin.18_MetaWRAP_v1.3_MAG
GCA_963519765.1	GCF_963519765.1	Contig	Capnocytophaga	gingivalis	MAG_ERR9968713_bin_24	Human	Oral	MAG	NA	NA	NA	NA	NA	NA	NA	Yes	https://ftp.ncbi.nlm.nih.gov/genomes/all/GCA/963/519/765/GCA_963519765.1_ERR9968713_bin.24_MetaWRAP_v1.3_MAG
GCA_963520465.1	GCF_963520465.1	Contig	Capnocytophaga	leadbetteri	MAG_ERR9968757_bin_1	Human	Oral	MAG	NA	NA	NA	NA	NA	NA	NA	Yes	https://ftp.ncbi.nlm.nih.gov/genomes/all/GCA/963/520/465/GCA_963520465.1_ERR9968757_bin.1_MetaWRAP_v1.3_MAG
GCA_963521505.1	GCF_963521505.1	Contig	Capnocytophaga	sputigena	MAG_ERR9968819_bin_7	Human	Oral	MAG	NA	NA	NA	NA	NA	NA	NA	Yes	https://ftp.ncbi.nlm.nih.gov/genomes/all/GCA/963/521/505/GCA_963521505.1_ERR9968819_bin.7_MetaWRAP_v1.3_MAG
GCA_963522105.1	GCF_963522105.1	Contig	Capnocytophaga	leadbetteri	MAG_ERR9968720_bin_20	Human	Oral	MAG	NA	NA	NA	NA	NA	NA	NA	Yes	https://ftp.ncbi.nlm.nih.gov/genomes/all/GCA/963/522/105/GCA_963522105.1_ERR9968720_bin.20_MetaWRAP_v1.3_MAG
GCA_963522755.1	GCF_963522755.1	Contig	Capnocytophaga	sputigena	MAG_ERR9968780_bin_1	Human	Oral	MAG	NA	NA	NA	NA	NA	NA	NA	Yes	https://ftp.ncbi.nlm.nih.gov/genomes/all/GCA/963/522/755/GCA_963522755.1_ERR9968780_bin.1_MetaWRAP_v1.3_MAG
GCA_963523125.1	GCF_963523125.1	Contig	Capnocytophaga	sputigena	MAG_ERR9968865_bin_23	Human	Oral	MAG	NA	NA	NA	NA	NA	NA	NA	Yes	https://ftp.ncbi.nlm.nih.gov/genomes/all/GCA/963/523/125/GCA_963523125.1_ERR9968865_bin.23_MetaWRAP_v1.3_MAG
GCA_963523485.1	GCF_963523485.1	Contig	Capnocytophaga	leadbetteri	MAG_ERR9968802_bin_27	Human	Oral	MAG	NA	NA	NA	NA	NA	NA	NA	Yes	https://ftp.ncbi.nlm.nih.gov/genomes/all/GCA/963/523/485/GCA_963523485.1_ERR9968802_bin.27_MetaWRAP_v1.3_MAG
GCA_963523885.1	GCF_963523885.1	Contig	Capnocytophaga	leadbetteri	MAG_ERR9968756_bin_7	Human	Oral	MAG	NA	NA	NA	NA	NA	NA	NA	Yes	https://ftp.ncbi.nlm.nih.gov/genomes/all/GCA/963/523/885/GCA_963523885.1_ERR9968756_bin.7_MetaWRAP_v1.3_MAG
GCA_963524985.1	GCF_963524985.1	Contig	Capnocytophaga	sputigena	MAG_ERR9968979_bin_1	Human	Oral	MAG	NA	NA	NA	NA	NA	NA	NA	Yes	https://ftp.ncbi.nlm.nih.gov/genomes/all/GCA/963/524/985/GCA_963524985.1_ERR9968979_bin.1_MetaWRAP_v1.3_MAG
GCA_963525245.1	GCF_963525245.1	Contig	Capnocytophaga	sputigena	MAG_ERR9968807_bin_33	Human	Oral	MAG	NA	NA	NA	NA	NA	NA	NA	Yes	https://ftp.ncbi.nlm.nih.gov/genomes/all/GCA/963/525/245/GCA_963525245.1_ERR9968807_bin.33_MetaWRAP_v1.3_MAG
GCA_963525395.1	GCF_963525395.1	Contig	Capnocytophaga	leadbetteri	MAG_ERR9968891_bin_32	Human	Oral	MAG	NA	NA	NA	NA	NA	NA	NA	Yes	https://ftp.ncbi.nlm.nih.gov/genomes/all/GCA/963/525/395/GCA_963525395.1_ERR9968891_bin.32_MetaWRAP_v1.3_MAG
GCA_963525585.1	GCF_963525585.1	Contig	Capnocytophaga	sp	MAG_ERR9968993_bin_15	Human	Oral	MAG	NA	NA	NA	NA	NA	NA	NA	Yes	https://ftp.ncbi.nlm.nih.gov/genomes/all/GCA/963/525/585/GCA_963525585.1_ERR9968993_bin.15_MetaWRAP_v1.3_MAG
GCA_963525855.1	GCF_963525855.1	Contig	Capnocytophaga	gingivalis	MAG_ERR9968952_bin_13	Human	Oral	MAG	NA	NA	NA	NA	NA	NA	NA	Yes	https://ftp.ncbi.nlm.nih.gov/genomes/all/GCA/963/525/855/GCA_963525855.1_ERR9968952_bin.13_MetaWRAP_v1.3_MAG
GCA_963525895.1	GCF_963525895.1	Contig	Capnocytophaga	sputigena	MAG_ERR9968952_bin_5	Human	Oral	MAG	NA	NA	NA	NA	NA	NA	NA	Yes	https://ftp.ncbi.nlm.nih.gov/genomes/all/GCA/963/525/895/GCA_963525895.1_ERR9968952_bin.5_MetaWRAP_v1.3_MAG
GCA_963526825.1	GCF_963526825.1	Contig	Capnocytophaga	leadbetteri	MAG_ERR9969177_bin_22	Human	Oral	MAG	NA	NA	NA	NA	NA	NA	NA	Yes	https://ftp.ncbi.nlm.nih.gov/genomes/all/GCA/963/526/825/GCA_963526825.1_ERR9969177_bin.22_MetaWRAP_v1.3_MAG
GCA_963527185.1	GCF_963527185.1	Contig	Capnocytophaga	gingivalis	MAG_ERR9969177_bin_5	Human	Oral	MAG	NA	NA	NA	NA	NA	NA	NA	Yes	https://ftp.ncbi.nlm.nih.gov/genomes/all/GCA/963/527/185/GCA_963527185.1_ERR9969177_bin.5_MetaWRAP_v1.3_MAG
GCA_963527325.1	GCF_963527325.1	Contig	Capnocytophaga	gingivalis	MAG_ERR9969189_bin_15	Human	Oral	MAG	NA	NA	NA	NA	NA	NA	NA	Yes	https://ftp.ncbi.nlm.nih.gov/genomes/all/GCA/963/527/325/GCA_963527325.1_ERR9969189_bin.15_MetaWRAP_v1.3_MAG
GCA_963527655.1	GCF_963527655.1	Contig	Capnocytophaga	leadbetteri	MAG_ERR9969120_bin_31	Human	Oral	MAG	NA	NA	NA	NA	NA	NA	NA	Yes	https://ftp.ncbi.nlm.nih.gov/genomes/all/GCA/963/527/655/GCA_963527655.1_ERR9969120_bin.31_MetaWRAP_v1.3_MAG
GCA_963530225.1	GCF_963530225.1	Contig	Capnocytophaga	sputigena	MAG_ERR9969135_bin_19	Human	Oral	MAG	NA	NA	NA	NA	NA	NA	NA	Yes	https://ftp.ncbi.nlm.nih.gov/genomes/all/GCA/963/530/225/GCA_963530225.1_ERR9969135_bin.19_MetaWRAP_v1.3_MAG
GCA_963530375.1	GCF_963530375.1	Contig	Capnocytophaga	sputigena	MAG_ERR9969132_bin_33	Human	Oral	MAG	NA	NA	NA	NA	NA	NA	NA	Yes	https://ftp.ncbi.nlm.nih.gov/genomes/all/GCA/963/530/375/GCA_963530375.1_ERR9969132_bin.33_MetaWRAP_v1.3_MAG
GCA_963531235.1	GCF_963531235.1	Contig	Capnocytophaga	sputigena	MAG_SRR5395389_bin_14	Human	Oral	MAG	NA	NA	NA	NA	NA	NA	NA	Yes	https://ftp.ncbi.nlm.nih.gov/genomes/all/GCA/963/531/235/GCA_963531235.1_SRR5395389_bin.14_MetaWRAP_v1.3_MAG
GCA_963531565.1	GCF_963531565.1	Contig	Capnocytophaga	sputigena	MAG_SRR5395413_bin_7	Human	Oral	MAG	NA	NA	NA	NA	NA	NA	NA	Yes	https://ftp.ncbi.nlm.nih.gov/genomes/all/GCA/963/531/565/GCA_963531565.1_SRR5395413_bin.7_MetaWRAP_v1.3_MAG
GCA_963532365.1	GCF_963532365.1	Contig	Capnocytophaga	sputigena	MAG_SRR5395390_bin_22	Human	Oral	MAG	NA	NA	NA	NA	NA	NA	NA	Yes	https://ftp.ncbi.nlm.nih.gov/genomes/all/GCA/963/532/365/GCA_963532365.1_SRR5395390_bin.22_MetaWRAP_v1.3_MAG
GCA_963532645.1	GCF_963532645.1	Contig	Capnocytophaga	gingivalis	MAG_SRR5395415_bin_1	Human	Oral	MAG	NA	NA	NA	NA	NA	NA	NA	Yes	https://ftp.ncbi.nlm.nih.gov/genomes/all/GCA/963/532/645/GCA_963532645.1_SRR5395415_bin.1_MetaWRAP_v1.3_MAG
GCA_963533575.1	GCF_963533575.1	Contig	Capnocytophaga	leadbetteri	MAG_SRR5395402_bin_25	Human	Oral	MAG	NA	NA	NA	NA	NA	NA	NA	Yes	https://ftp.ncbi.nlm.nih.gov/genomes/all/GCA/963/533/575/GCA_963533575.1_SRR5395402_bin.25_MetaWRAP_v1.3_MAG
GCA_963534315.1	GCF_963534315.1	Contig	Capnocytophaga	leadbetteri	MAG_SRR5395381_bin_10	Human	Oral	MAG	NA	NA	NA	NA	NA	NA	NA	Yes	https://ftp.ncbi.nlm.nih.gov/genomes/all/GCA/963/534/315/GCA_963534315.1_SRR5395381_bin.10_MetaWRAP_v1.3_MAG
GCA_963535115.1	GCF_963535115.1	Contig	Capnocytophaga	gingivalis	MAG_SRR15839769_bin_4	Human	Oral	MAG	NA	NA	NA	NA	NA	NA	NA	Yes	https://ftp.ncbi.nlm.nih.gov/genomes/all/GCA/963/535/115/GCA_963535115.1_SRR15839769_bin.4_MetaWRAP_v1.3_MAG
GCA_963536085.1	GCF_963536085.1	Contig	Capnocytophaga	sputigena	MAG_SRR15839777_bin_6	Human	Oral	MAG	NA	NA	NA	NA	NA	NA	NA	Yes	https://ftp.ncbi.nlm.nih.gov/genomes/all/GCA/963/536/085/GCA_963536085.1_SRR15839777_bin.6_MetaWRAP_v1.3_MAG
GCA_963536155.1	GCF_963536155.1	Contig	Capnocytophaga	gingivalis	MAG_SRR15001311_bin_6	Human	Oral	MAG	NA	NA	NA	NA	NA	NA	NA	Yes	https://ftp.ncbi.nlm.nih.gov/genomes/all/GCA/963/536/155/GCA_963536155.1_SRR15001311_bin.6_MetaWRAP_v1.3_MAG
GCA_963537465.1	GCF_963537465.1	Contig	Capnocytophaga	sputigena	MAG_SRR15001312_bin_2	Human	Oral	MAG	NA	NA	NA	NA	NA	NA	NA	Yes	https://ftp.ncbi.nlm.nih.gov/genomes/all/GCA/963/537/465/GCA_963537465.1_SRR15001312_bin.2_MetaWRAP_v1.3_MAG
GCA_963537575.1	GCF_963537575.1	Contig	Capnocytophaga	leadbetteri	MAG_SRR17301054_bin_7	Human	Oral	MAG	NA	NA	NA	NA	NA	NA	NA	Yes	https://ftp.ncbi.nlm.nih.gov/genomes/all/GCA/963/537/575/GCA_963537575.1_SRR17301054_bin.7_MetaWRAP_v1.3_MAG
GCA_963538535.1	GCF_963538535.1	Contig	Capnocytophaga	leadbetteri	MAG_SRR15839768_bin_14	Human	Oral	MAG	NA	NA	NA	NA	NA	NA	NA	Yes	https://ftp.ncbi.nlm.nih.gov/genomes/all/GCA/963/538/535/GCA_963538535.1_SRR15839768_bin.14_MetaWRAP_v1.3_MAG
GCA_963547105.1	GCF_963547105.1	Contig	Capnocytophaga	leadbetteri	MAG_SRR13061492_bin_31	Human	Oral	MAG	NA	NA	NA	NA	NA	NA	NA	Yes	https://ftp.ncbi.nlm.nih.gov/genomes/all/GCA/963/547/105/GCA_963547105.1_SRR13061492_bin.31_MetaWRAP_v1.3_MAG
GCA_963547535.1	GCF_963547535.1	Contig	Capnocytophaga	sputigena	MAG_SRR23388436_bin_3	Human	Oral	MAG	NA	NA	NA	NA	NA	NA	NA	Yes	https://ftp.ncbi.nlm.nih.gov/genomes/all/GCA/963/547/535/GCA_963547535.1_SRR23388436_bin.3_MetaWRAP_v1.3_MAG
GCA_963548225.1	GCF_963548225.1	Contig	Capnocytophaga	sputigena	MAG_SRR13061539_bin_28	Human	Oral	MAG	NA	NA	NA	NA	NA	NA	NA	Yes	https://ftp.ncbi.nlm.nih.gov/genomes/all/GCA/963/548/225/GCA_963548225.1_SRR13061539_bin.28_MetaWRAP_v1.3_MAG
GCA_963549005.1	GCF_963549005.1	Contig	Capnocytophaga	leadbetteri	MAG_SRR23388455_bin_10	Human	Oral	MAG	NA	NA	NA	NA	NA	NA	NA	Yes	https://ftp.ncbi.nlm.nih.gov/genomes/all/GCA/963/549/005/GCA_963549005.1_SRR23388455_bin.10_MetaWRAP_v1.3_MAG
GCA_963549185.1	GCF_963549185.1	Contig	Capnocytophaga	granulosa	MAG_SRR23388466_bin_11	Human	Oral	MAG	NA	NA	NA	NA	NA	NA	NA	Yes	https://ftp.ncbi.nlm.nih.gov/genomes/all/GCA/963/549/185/GCA_963549185.1_SRR23388466_bin.11_MetaWRAP_v1.3_MAG
GCA_963550115.1	GCF_963550115.1	Contig	Capnocytophaga	leadbetteri	MAG_SRR23388431_bin_18	Human	Oral	MAG	NA	NA	NA	NA	NA	NA	NA	Yes	https://ftp.ncbi.nlm.nih.gov/genomes/all/GCA/963/550/115/GCA_963550115.1_SRR23388431_bin.18_MetaWRAP_v1.3_MAG
GCA_963550545.1	GCF_963550545.1	Contig	Capnocytophaga	gingivalis	MAG_SRR23388436_bin_5	Human	Oral	MAG	NA	NA	NA	NA	NA	NA	NA	Yes	https://ftp.ncbi.nlm.nih.gov/genomes/all/GCA/963/550/545/GCA_963550545.1_SRR23388436_bin.5_MetaWRAP_v1.3_MAG
GCA_963550775.1	GCF_963550775.1	Contig	Capnocytophaga	granulosa	MAG_SRR23388439_bin_15	Human	Oral	MAG	NA	NA	NA	NA	NA	NA	NA	Yes	https://ftp.ncbi.nlm.nih.gov/genomes/all/GCA/963/550/775/GCA_963550775.1_SRR23388439_bin.15_MetaWRAP_v1.3_MAG
GCA_963552885.1	GCF_963552885.1	Contig	Capnocytophaga	gingivalis	MAG_SRR13061492_bin_46	Human	Oral	MAG	NA	NA	NA	NA	NA	NA	NA	Yes	https://ftp.ncbi.nlm.nih.gov/genomes/all/GCA/963/552/885/GCA_963552885.1_SRR13061492_bin.46_MetaWRAP_v1.3_MAG
GCA_963555215.1	GCF_963555215.1	Contig	Capnocytophaga	sputigena	MAG_SRR15443038_bin_8	Human	Oral	MAG	NA	NA	NA	NA	NA	NA	NA	Yes	https://ftp.ncbi.nlm.nih.gov/genomes/all/GCA/963/555/215/GCA_963555215.1_SRR15443038_bin.8_MetaWRAP_v1.3_MAG

## Sheet: Table S2 CheckM2 Results
Name	Completeness	Contamination	Completeness_Model_Used	Translation_Table_Used	Coding_Density	Contig_N50	Average_Gene_Length	Genome_Size	GC_Content	Total_Coding_Sequences	Additional_Notes
GCA_938045645.1_ERR589615_bin.45_CONCOCT_v1.1_MAG_genomic	96.15	5.24	Neural Network (Specific Model)	11	0.914	29242	320.876	3228607	0.39	3070	None
GCA_938036855.1_ERR589615_bin.13_CONCOCT_v1.1_MAG_genomic	90.7	4.66	Neural Network (Specific Model)	11	0.921	16979	323.123	2405320	0.39	2291	None
GCA_938045285.1_ERR589643_bin.86_CONCOCT_v1.1_MAG_genomic	91.22	3.22	Neural Network (Specific Model)	11	0.908	7434	282.192	2743122	0.41	2946	None
GCA_937919265.1_SRR2240840_bin.36_CONCOCT_v1.1_MAG_genomic	92.77	3.2	Neural Network (Specific Model)	11	0.899	8770	294.275	2551242	0.32	2601	None
GCA_937936225.1_SRR8114096_bin.65_CONCOCT_v1.1_MAG_genomic	99.67	2.91	Neural Network (Specific Model)	11	0.903	30144	313.777	2596221	0.42	2494	None
GCA_938029845.1_ERR589600_bin.49_CONCOCT_v1.1_MAG_genomic	99.35	2.24	Neural Network (Specific Model)	11	0.9	26011	299.986	3000345	0.4	3005	None
GCA_900446675.1_51334_C01_genomic	99.45	2.13	Neural Network (Specific Model)	11	0.896	2743468	330.697	2843797	0.42	2571	None
GCA_042641155.1_ASM4264115v1_genomic	93.87	1.94	Neural Network (Specific Model)	11	0.907	12121	308.081	2486997	0.42	2445	None
GCA_900446705.1_57572_F01_genomic	99.94	1.93	Neural Network (Specific Model)	11	0.857	2695310	316.371	2946791	0.39	2664	None
GCA_937881025.1_SRR2240920_bin.30_CONCOCT_v1.1_MAG_genomic	95.12	1.9	Neural Network (Specific Model)	11	0.919	84001	331.696	2757173	0.39	2550	None
GCA_905372655.1_SRR9217415-mag-bin.1_genomic	99.17	1.89	Neural Network (Specific Model)	11	0.905	23162	312.304	2556787	0.4	2474	None
GCA_041530365.1_ASM4153036v1_genomic	99.79	1.52	Gradient Boost (General Model)	11	0.867	2508668	291.5	2508668	0.35	2491	None
GCA_001553545.1_ASM155354v1_genomic	99.91	1.43	Neural Network (Specific Model)	11	0.881	2688484	325.43	2688484	0.44	2431	None
GCA_900187255.1_51184_F02_genomic	99.93	1.43	Neural Network (Specific Model)	11	0.882	2688499	326.798	2688499	0.44	2422	None
GCA_900115315.1_IMG-taxon_2693429878_annotated_assembly_genomic	99.94	1.43	Neural Network (Specific Model)	11	0.886	153291	324.114	2655673	0.44	2424	None
GCA_963523885.1_ERR9968756_bin.7_MetaWRAP_v1.3_MAG_genomic	92.61	1.24	Neural Network (Specific Model)	11	0.926	22188	339.529	2539454	0.4	2312	None
GCA_963508025.1_SRR8290091_bin.12_MetaWRAP_v1.3_MAG_genomic	96.86	1.16	Neural Network (Specific Model)	11	0.92	21086	324.226	2776978	0.39	2629	None
GCA_963530225.1_ERR9969135_bin.19_MetaWRAP_v1.3_MAG_genomic	98.75	1.13	Neural Network (Specific Model)	11	0.917	20630	326.265	2756590	0.39	2587	None
GCA_963517795.1_ERR9968829_bin.2_MetaWRAP_v1.3_MAG_genomic	95.74	1.01	Neural Network (Specific Model)	11	0.917	36172	324.122	2372579	0.4	2241	None
GCA_915066995.1_SRR1045093_bin.1_metaWRAP_v1.1_MAG_genomic	98.06	0.97	Neural Network (Specific Model)	11	0.923	18611	324.513	2377738	0.4	2257	None
GCA_963536085.1_SRR15839777_bin.6_MetaWRAP_v1.3_MAG_genomic	94.13	0.96	Neural Network (Specific Model)	11	0.919	26644	338.191	2477022	0.39	2245	None
GCA_963547105.1_SRR13061492_bin.31_MetaWRAP_v1.3_MAG_genomic	99.81	0.96	Neural Network (Specific Model)	11	0.92	84022	339.38	2434871	0.4	2204	None
GCA_963534315.1_SRR5395381_bin.10_MetaWRAP_v1.3_MAG_genomic	93.86	0.94	Neural Network (Specific Model)	11	0.921	32143	345.841	2429535	0.4	2160	None
GCA_963550775.1_SRR23388439_bin.15_MetaWRAP_v1.3_MAG_genomic	95	0.92	Neural Network (Specific Model)	11	0.911	26830	315.508	2668000	0.42	2571	None
GCA_947097315.1_SRR8786264_bin.13_metaWRAP_v1.3_MAG_genomic	95.24	0.87	Neural Network (Specific Model)	11	0.916	18311	317.56	2371942	0.4	2283	None
GCA_937891745.1_SRR1952462_bin.7_CONCOCT_v1.1_MAG_genomic	99.93	0.87	Neural Network (Specific Model)	11	0.901	73537	318.548	2553925	0.4	2412	None
GCA_002312885.1_ASM231288v1_genomic	99.89	0.8	Neural Network (Specific Model)	11	0.912	1655592	342.148	2963948	0.39	2637	None
GCA_963507565.1_SRR8290102_bin.17_MetaWRAP_v1.3_MAG_genomic	91.81	0.74	Neural Network (Specific Model)	11	0.921	32432	344.915	2349662	0.4	2095	None
GCA_963517165.1_ERR9968988_bin.25_MetaWRAP_v1.3_MAG_genomic	99.94	0.71	Neural Network (Specific Model)	11	0.919	169757	341.858	3048957	0.39	2734	None
GCA_963548225.1_SRR13061539_bin.28_MetaWRAP_v1.3_MAG_genomic	89.5	0.68	Neural Network (Specific Model)	11	0.915	22396	314.866	2655016	0.38	2576	None
GCA_035282625.1_ASM3528262v1_genomic	99.96	0.64	Neural Network (Specific Model)	11	0.903	130690	318.532	2419575	0.37	2290	None
GCA_002999135.1_ASM299913v1_genomic	99.97	0.59	Neural Network (Specific Model)	11	0.885	2962157	329.427	2990835	0.38	2683	None
GCA_963537575.1_SRR17301054_bin.7_MetaWRAP_v1.3_MAG_genomic	89.39	0.53	Neural Network (Specific Model)	11	0.918	16439	318.832	2179765	0.4	2095	None
GCA_963550115.1_SRR23388431_bin.18_MetaWRAP_v1.3_MAG_genomic	98.56	0.53	Neural Network (Specific Model)	11	0.919	65243	337.712	2231335	0.4	2026	None
GCA_963509025.1_SRR8290124_bin.29_MetaWRAP_v1.3_MAG_genomic	90.6	0.5	Neural Network (Specific Model)	11	0.92	34010	324.455	2528700	0.38	2394	None
GCA_963516655.1_ERR9969021_bin.15_MetaWRAP_v1.3_MAG_genomic	99.92	0.48	Neural Network (Specific Model)	11	0.918	87471	333.512	2451897	0.4	2254	None
GCA_000318295.1_ASM31829v1_genomic	99.99	0.48	Neural Network (Specific Model)	11	0.909	81163	314.597	3218123	0.39	3104	None
GCA_963531565.1_SRR5395413_bin.7_MetaWRAP_v1.3_MAG_genomic	91.64	0.47	Neural Network (Specific Model)	11	0.921	32278	318.694	2577390	0.39	2487	None
GCA_042639825.1_ASM4263982v1_genomic	99.29	0.47	Neural Network (Specific Model)	11	0.904	20536	309.139	2512547	0.4	2453	None
GCA_013394735.1_ASM1339473v1_genomic	99.99	0.47	Neural Network (Specific Model)	11	0.865	2837214	332.643	2837214	0.39	2464	None
GCA_035282365.1_ASM3528236v1_genomic	99.99	0.47	Neural Network (Specific Model)	11	0.9	141176	298.001	3058160	0.4	3083	None
GCA_937896285.1_SRR2241508_bin.37_CONCOCT_v1.1_MAG_genomic	91.82	0.46	Neural Network (Specific Model)	11	0.913	14138	321.693	2137770	0.37	2026	None
GCA_963549185.1_SRR23388466_bin.11_MetaWRAP_v1.3_MAG_genomic	99.85	0.44	Neural Network (Specific Model)	11	0.901	45348	322.506	2649693	0.42	2470	None
GCA_900460915.1_57428_A02_genomic	99.93	0.44	Neural Network (Specific Model)	11	0.863	857080	317.727	2809526	0.39	2549	None
GCA_963519765.1_ERR9968713_bin.24_MetaWRAP_v1.3_MAG_genomic	95.28	0.43	Neural Network (Specific Model)	11	0.902	34172	315.078	2389862	0.4	2282	None
GCA_963525855.1_ERR9968952_bin.13_MetaWRAP_v1.3_MAG_genomic	99.95	0.42	Neural Network (Specific Model)	11	0.901	54201	315.623	2614381	0.4	2490	None
GCA_963527655.1_ERR9969120_bin.31_MetaWRAP_v1.3_MAG_genomic	96.79	0.38	Neural Network (Specific Model)	11	0.921	43771	332.339	2405058	0.4	2224	None
GCA_963516015.1_ERR9969024_bin.13_MetaWRAP_v1.3_MAG_genomic	99.97	0.38	Neural Network (Specific Model)	11	0.903	103174	310.876	2716976	0.4	2633	None
GCA_963519095.1_ERR9968765_bin.16_MetaWRAP_v1.3_MAG_genomic	99.45	0.37	Neural Network (Specific Model)	11	0.915	91885	322.761	3156767	0.38	2987	None
GCA_905372535.1_SRR9217414-mag-bin.5_genomic	99.98	0.36	Neural Network (Specific Model)	11	0.922	26443	327.174	2591175	0.4	2439	None
GCA_963521505.1_ERR9968819_bin.7_MetaWRAP_v1.3_MAG_genomic	93.52	0.31	Neural Network (Specific Model)	11	0.915	17983	310.229	2666534	0.38	2625	None
GCA_900446695.1_48903_C01_genomic	99.91	0.31	Neural Network (Specific Model)	11	0.914	800954	337.945	3053418	0.38	2756	None
GCA_003054025.1_ASM305402v1_genomic	99.99	0.31	Neural Network (Specific Model)	11	0.908	165408	336.704	2636893	0.4	2375	None
GCA_002302395.1_ASM230239v1_genomic	99.91	0.29	Neural Network (Specific Model)	11	0.915	3074746	338.523	3074746	0.39	2773	None
GCA_000173675.1_ASM17367v1_genomic	99.89	0.26	Neural Network (Specific Model)	11	0.919	154533	335.722	2997845	0.38	2740	None
GCA_963509245.1_SRR8290075_bin.10_MetaWRAP_v1.3_MAG_genomic	91.54	0.25	Neural Network (Specific Model)	11	0.918	29567	329.008	2629939	0.39	2450	None
GCA_016806995.1_ASM1680699v1_genomic	94.56	0.24	Neural Network (Specific Model)	11	0.906	137680	325.325	3073616	0.38	2857	None
GCA_905372915.1_SRR9217433-mag-bin.7_genomic	99.85	0.23	Neural Network (Specific Model)	11	0.905	42468	322.399	2588185	0.42	2424	None
GCA_963532365.1_SRR5395390_bin.22_MetaWRAP_v1.3_MAG_genomic	91.41	0.22	Neural Network (Specific Model)	11	0.918	29567	329.442	2607369	0.39	2426	None
GCA_002209445.1_ASM220944v1_genomic	99.9	0.22	Neural Network (Specific Model)	11	0.907	3412686	331.799	3412686	0.38	3115	None
GCA_000192225.1_ASM19222v1_genomic	99.95	0.22	Neural Network (Specific Model)	11	0.871	2360944	313.578	2548422	0.37	2362	None
GCA_963508725.1_SRR8290074_bin.4_MetaWRAP_v1.3_MAG_genomic	98.88	0.21	Neural Network (Specific Model)	11	0.914	31254	316.671	3279946	0.38	3160	None
GCA_963531235.1_SRR5395389_bin.14_MetaWRAP_v1.3_MAG_genomic	98.88	0.21	Neural Network (Specific Model)	11	0.914	31254	316.57	3275994	0.38	3157	None
GCA_963515185.1_ERR9969050_bin.15_MetaWRAP_v1.3_MAG_genomic	99.95	0.21	Neural Network (Specific Model)	11	0.904	80633	312.176	2735093	0.4	2643	None
GCA_963526825.1_ERR9969177_bin.22_MetaWRAP_v1.3_MAG_genomic	99.55	0.2	Neural Network (Specific Model)	11	0.919	66784	340.094	2378284	0.4	2146	None
GCA_963549005.1_SRR23388455_bin.10_MetaWRAP_v1.3_MAG_genomic	99.99	0.2	Neural Network (Specific Model)	11	0.915	61840	327.325	2569503	0.4	2398	None
GCA_963507625.1_SRR8290122_bin.15_MetaWRAP_v1.3_MAG_genomic	96.83	0.19	Neural Network (Specific Model)	11	0.901	35319	312.658	2348596	0.4	2258	None
GCA_963519245.1_ERR9968765_bin.18_MetaWRAP_v1.3_MAG_genomic	95.62	0.18	Neural Network (Specific Model)	11	0.911	44525	328.904	2442132	0.39	2258	None
GCA_000466425.1_ASM46642v1_genomic	99.98	0.18	Neural Network (Specific Model)	11	0.889	88323	311.665	2724306	0.42	2594	None
GCA_000411575.1_Capn_sp_oral_taxon_336_F0502_V1_genomic	100	0.18	Neural Network (Specific Model)	11	0.866	503756	342.324	2788212	0.39	2355	None
GCA_963522755.1_ERR9968780_bin.1_MetaWRAP_v1.3_MAG_genomic	99.31	0.17	Neural Network (Specific Model)	11	0.914	66321	325.64	3109522	0.38	2914	None
GCA_039614915.1_ASM3961491v1_genomic	99.61	0.17	Neural Network (Specific Model)	11	0.916	287112	332.084	3026155	0.39	2787	None
GCA_938018165.1_ERR589515_bin.6_CONCOCT_v1.1_MAG_genomic	99.98	0.17	Neural Network (Specific Model)	11	0.917	71248	330.834	2648041	0.4	2449	None
GCA_035282485.1_ASM3528248v1_genomic	99.99	0.17	Neural Network (Specific Model)	11	0.871	133734	342.806	2543985	0.4	2157	None
GCA_963507855.1_SRR8290096_bin.29_MetaWRAP_v1.3_MAG_genomic	98.79	0.16	Neural Network (Specific Model)	11	0.918	41987	329.572	2751365	0.38	2557	None
GCA_016126035.1_ASM1612603v1_genomic	99.85	0.16	Neural Network (Specific Model)	11	0.913	179499	326.729	3136201	0.39	2924	None
GCA_963523485.1_ERR9968802_bin.27_MetaWRAP_v1.3_MAG_genomic	99.92	0.16	Neural Network (Specific Model)	11	0.918	87136	331.168	2661720	0.4	2463	None
GCA_963522105.1_ERR9968720_bin.20_MetaWRAP_v1.3_MAG_genomic	96.29	0.15	Neural Network (Specific Model)	11	0.922	40892	335.854	2594556	0.4	2377	None
GCA_963532645.1_SRR5395415_bin.1_MetaWRAP_v1.3_MAG_genomic	96.81	0.15	Neural Network (Specific Model)	11	0.901	35756	312.12	2340322	0.4	2255	None
GCA_016806965.1_ASM1680696v1_genomic	99.9	0.15	Neural Network (Specific Model)	11	0.911	179043	321.568	3223016	0.38	3048	None
GCA_016807025.1_ASM1680702v1_genomic	99.9	0.15	Neural Network (Specific Model)	11	0.911	149413	321.717	3221018	0.38	3045	None
GCA_016806945.1_ASM1680694v1_genomic	99.92	0.15	Neural Network (Specific Model)	11	0.91	149094	328.729	3255290	0.38	3007	None
GCA_002302415.1_ASM230241v1_genomic	99.97	0.15	Neural Network (Specific Model)	11	0.898	2838633	314.418	2838633	0.4	2708	None
GCA_963537465.1_SRR15001312_bin.2_MetaWRAP_v1.3_MAG_genomic	96.07	0.14	Neural Network (Specific Model)	11	0.918	31116	321.97	2934929	0.38	2793	None
GCA_963527325.1_ERR9969189_bin.15_MetaWRAP_v1.3_MAG_genomic	99.52	0.14	Neural Network (Specific Model)	11	0.903	34851	309.496	2468093	0.4	2404	None
GCA_000411115.1_Capn_gran_ATCC_51502_V1_genomic	99.54	0.14	Neural Network (Specific Model)	11	0.889	564152	324.656	2746278	0.41	2511	None
GCA_963552885.1_SRR13061492_bin.46_MetaWRAP_v1.3_MAG_genomic	97.16	0.13	Neural Network (Specific Model)	11	0.901	72376	317.274	2505697	0.4	2376	None
GCA_963524985.1_ERR9968979_bin.1_MetaWRAP_v1.3_MAG_genomic	98.54	0.13	Neural Network (Specific Model)	11	0.916	65844	327.617	3095393	0.38	2888	None
GCA_900106575.1_IMG-taxon_2693429885_annotated_assembly_genomic	99.61	0.13	Neural Network (Specific Model)	11	0.899	302446	328.518	2723453	0.42	2486	None
GCA_963523125.1_ERR9968865_bin.23_MetaWRAP_v1.3_MAG_genomic	99.76	0.13	Neural Network (Specific Model)	11	0.916	75305	327.582	3024198	0.38	2822	None
GCA_000174755.1_ASM17475v1_genomic	99.97	0.13	Neural Network (Specific Model)	11	0.898	152766	320.879	2667138	0.4	2492	None
GCA_902482725.1_UHGG-TPA_MGYG-HGUT-03119_genomic	99.5	0.12	Neural Network (Specific Model)	11	0.873	29406	344.089	2451559	0.4	2076	None
GCA_963536155.1_SRR15001311_bin.6_MetaWRAP_v1.3_MAG_genomic	99.94	0.12	Neural Network (Specific Model)	11	0.905	93443	325.798	2430492	0.41	2253	None
GCA_000318255.2_ASM31825v2_genomic	99.99	0.12	Neural Network (Specific Model)	11	0.88	65311	343.005	2634285	0.39	2257	None
GCA_905371985.1_SRR9217392-mag-bin.8_genomic	99.99	0.12	Neural Network (Specific Model)	11	0.878	25425	338.046	2549426	0.39	2209	None
GCA_013394785.1_ASM1339478v1_genomic	100	0.12	Neural Network (Specific Model)	11	0.867	2573671	345.186	2584129	0.4	2165	None
GCA_963527185.1_ERR9969177_bin.5_MetaWRAP_v1.3_MAG_genomic	99.07	0.11	Neural Network (Specific Model)	11	0.905	61287	321.455	2354505	0.4	2212	None
GCA_016126015.1_ASM1612601v1_genomic	99.62	0.11	Neural Network (Specific Model)	11	0.914	217200	323.267	3236447	0.39	3054	None
GCA_937936315.1_SRR8114096_bin.60_CONCOCT_v1.1_MAG_genomic	99.78	0.11	Neural Network (Specific Model)	11	0.915	97369	327.826	2823810	0.38	2632	None
GCA_963518975.1_ERR9969108_bin.5_MetaWRAP_v1.3_MAG_genomic	99.82	0.11	Neural Network (Specific Model)	11	0.913	108373	319.037	3141568	0.38	3002	None
GCA_002302595.1_ASM230259v1_genomic	99.89	0.11	Neural Network (Specific Model)	11	0.914	3098616	337.542	3098616	0.39	2800	None
GCA_035282545.1_ASM3528254v1_genomic	99.97	0.11	Neural Network (Specific Model)	11	0.902	273334	320.777	2599842	0.4	2441	None
GCA_963533575.1_SRR5395402_bin.25_MetaWRAP_v1.3_MAG_genomic	88.73	0.1	Neural Network (Specific Model)	11	0.92	23331	334.819	2076472	0.4	1904	None
GCA_000213295.2_ASM21329v2_genomic	89.67	0.1	Neural Network (Specific Model)	11	0.855	40450	316.791	2536778	0.4	2285	None
GCA_963518915.1_ERR9969108_bin.19_MetaWRAP_v1.3_MAG_genomic	94.14	0.1	Neural Network (Specific Model)	11	0.919	45074	326.395	2390671	0.4	2247	None
GCA_039614895.1_ASM3961489v1_genomic	99.76	0.1	Neural Network (Specific Model)	11	0.915	157295	335.548	2950124	0.39	2685	None
GCA_963525245.1_ERR9968807_bin.33_MetaWRAP_v1.3_MAG_genomic	99.94	0.1	Neural Network (Specific Model)	11	0.919	124905	335.543	2989137	0.38	2733	None
GCA_016806985.1_ASM1680698v1_genomic	99.95	0.1	Neural Network (Specific Model)	11	0.907	76849	322.71	3200929	0.38	3004	None
GCA_963525895.1_ERR9968952_bin.5_MetaWRAP_v1.3_MAG_genomic	98.45	0.09	Neural Network (Specific Model)	11	0.919	86564	333.737	2782684	0.39	2556	None
GCA_000318315.2_ASM31831v2_genomic	99.96	0.09	Neural Network (Specific Model)	11	0.878	87907	343.215	2739607	0.39	2339	None
GCA_009730375.1_ASM973037v1_genomic	99.96	0.09	Neural Network (Specific Model)	11	0.913	2652717	343.238	2652717	0.4	2355	None
GCA_041734475.1_C_lead_F0087_genomic	99.96	0.09	Neural Network (Specific Model)	11	0.913	2652721	343.038	2652721	0.4	2356	None
GCA_000318275.2_ASM31827v2_genomic	99.97	0.09	Neural Network (Specific Model)	11	0.906	82775	318.332	2656035	0.38	2524	None
GCA_002998835.1_ASM299883v1_genomic	99.98	0.09	Neural Network (Specific Model)	11	0.868	2654246	342.394	2682541	0.39	2271	None
GCA_000271925.1_Coraltaxon412F0487v1.0_genomic	99.99	0.09	Neural Network (Specific Model)	11	0.864	77541	338.481	2590781	0.39	2208	None
GCA_032568435.1_ASM3256843v1_genomic	99.99	0.09	Neural Network (Specific Model)	11	0.872	46049	346.872	2635370	0.4	2211	None
GCA_963530375.1_ERR9969132_bin.33_MetaWRAP_v1.3_MAG_genomic	97	0.08	Neural Network (Specific Model)	11	0.919	94292	339.13	2759143	0.39	2496	None
GCA_000293175.1_CspCM59v1.0_genomic	99.94	0.08	Neural Network (Specific Model)	11	0.903	69526	320.378	2785060	0.41	2620	None
GCA_963518885.1_ERR9968756_bin.22_MetaWRAP_v1.3_MAG_genomic	99.95	0.08	Neural Network (Specific Model)	11	0.902	50657	325.624	2739833	0.41	2533	None
GCA_963525585.1_ERR9968993_bin.15_MetaWRAP_v1.3_MAG_genomic	98.67	0.07	Neural Network (Specific Model)	11	0.914	38604	322.173	2301859	0.37	2179	None
GCA_905373265.1_SRR9217453-mag-bin.1_genomic	99.41	0.07	Neural Network (Specific Model)	11	0.914	64723	332.224	2955558	0.39	2714	None
GCA_002302615.1_ASM230261v1_genomic	99.91	0.07	Neural Network (Specific Model)	11	0.911	2504023	345.135	2504023	0.4	2206	None
GCA_017565765.1_ASM1756576v1_genomic	99.93	0.07	Neural Network (Specific Model)	11	0.899	294000	328.177	2730939	0.38	2497	None
GCA_963550545.1_SRR23388436_bin.5_MetaWRAP_v1.3_MAG_genomic	99.95	0.07	Neural Network (Specific Model)	11	0.905	43725	316.965	2465647	0.41	2349	None
GCA_963509805.1_SRR8290091_bin.22_MetaWRAP_v1.3_MAG_genomic	88.51	0.06	Neural Network (Specific Model)	11	0.92	23331	334.93	2073813	0.4	1901	None
GCA_963520465.1_ERR9968757_bin.1_MetaWRAP_v1.3_MAG_genomic	95.73	0.06	Neural Network (Specific Model)	11	0.919	56880	331.495	2396176	0.4	2218	None
GCA_963535115.1_SRR15839769_bin.4_MetaWRAP_v1.3_MAG_genomic	99.55	0.06	Neural Network (Specific Model)	11	0.895	72159	311.782	2326608	0.4	2229	None
GCA_900638125.1_56080_B02_genomic	99.71	0.06	Neural Network (Specific Model)	11	0.912	2933908	334.322	2933908	0.39	2672	None
GCA_001278825.1_ASM127882v1_genomic	99.99	0.06	Neural Network (Specific Model)	11	0.868	2614527	338.384	2614527	0.4	2238	None
GCA_026013825.1_ASM2601382v1_genomic	99.99	0.06	Neural Network (Specific Model)	11	0.867	2807434	339.763	2807434	0.39	2392	None
GCA_963547535.1_SRR23388436_bin.3_MetaWRAP_v1.3_MAG_genomic	97.43	0.05	Neural Network (Specific Model)	11	0.916	38083	328.614	2770295	0.39	2577	None
GCA_963555215.1_SRR15443038_bin.8_MetaWRAP_v1.3_MAG_genomic	97.77	0.05	Neural Network (Specific Model)	11	0.915	53371	327.115	2980493	0.38	2784	None
GCA_039614925.1_ASM3961492v1_genomic	99.76	0.05	Neural Network (Specific Model)	11	0.915	275045	338.304	2875613	0.39	2595	None
GCA_963525395.1_ERR9968891_bin.32_MetaWRAP_v1.3_MAG_genomic	99.77	0.05	Neural Network (Specific Model)	11	0.917	65862	331.492	2563260	0.4	2367	None
GCA_045038915.1_ASM4503891v1_genomic	99.84	0.05	Neural Network (Specific Model)	11	0.898	2624464	325.924	2632349	0.42	2421	None
GCA_035282585.1_ASM3528258v1_genomic	99.9	0.05	Neural Network (Specific Model)	11	0.896	164576	303.367	2953506	0.39	2912	None
GCA_000183985.1_ASM18398v1_genomic	99.98	0.05	Neural Network (Specific Model)	11	0.859	2652826	345.305	2663545	0.39	2211	None
GCA_000277585.1_CochraceaHolt25v1.0_genomic	99.98	0.05	Neural Network (Specific Model)	11	0.868	114967	347.204	2653757	0.4	2215	None
GCA_020736165.1_ASM2073616v1_genomic	99.98	0.05	Neural Network (Specific Model)	11	0.871	2713235	349.82	2713235	0.39	2254	None
GCA_963538535.1_SRR15839768_bin.14_MetaWRAP_v1.3_MAG_genomic	99.99	0.05	Neural Network (Specific Model)	11	0.92	158593	335.218	2655142	0.4	2433	None
GCA_000277665.1_Coraltaxon335F0486v1.0_genomic	99.99	0.04	Neural Network (Specific Model)	11	0.868	105120	345.068	2545989	0.4	2138	None
GCA_937926985.1_ERR589597_bin.12_CONCOCT_v1.1_MAG_genomic	99.8	0.03	Neural Network (Specific Model)	11	0.881	21932	342.963	2429053	0.4	2083	None
GCA_002302495.1_ASM230249v1_genomic	99.85	0.03	Neural Network (Specific Model)	11	0.913	2855148	343.925	2855148	0.39	2528	None
GCA_026013785.1_ASM2601378v1_genomic	100	0.03	Neural Network (Specific Model)	11	0.866	2672569	343.311	2672569	0.4	2250	None
GCA_000023285.1_ASM2328v1_genomic	99.99	0.02	Neural Network (Specific Model)	11	0.866	2612925	345.468	2612925	0.4	2185	None
GCA_001057035.1_ASM105703v1_genomic	99.99	0.02	Neural Network (Specific Model)	11	0.87	72158	344.436	2516120	0.4	2120	None
GCA_019930725.1_ASM1993072v1_genomic	99.99	0.02	Neural Network (Specific Model)	11	0.866	2615469	345.637	2615469	0.4	2187	None
GCA_026013805.1_ASM2601380v1_genomic	99.99	0.02	Neural Network (Specific Model)	11	0.87	2779391	344.119	2779391	0.39	2345	None
GCA_035282505.1_ASM3528250v1_genomic	99.99	0.02	Neural Network (Specific Model)	11	0.87	83386	334.16	2575305	0.4	2238	None
GCA_900618145.1_NCTC11458_genomic	100	0.01	Neural Network (Specific Model)	11	0.864	2687146	341.545	2694690	0.39	2275	None

## Sheet: Table S3 98_ANI_Derep.
cluster	size	representative	selected	genomes
cluster_000001	1	C_ochracea_str_NCTC_11458_id_GCA_900618145_1	C_ochracea_str_NCTC_11458_id_GCA_900618145_1	C_ochracea_str_NCTC_11458_id_GCA_900618145_1
cluster_000002	2	C_leadbetteri_str_MAG_SRR8290102_bin_17_id_GCA_963507565_1	C_leadbetteri_str_MAG_SRR5395381_bin_10_id_GCA_963534315_1	C_leadbetteri_str_MAG_SRR5395381_bin_10_id_GCA_963534315_1,C_leadbetteri_str_MAG_SRR8290102_bin_17_id_GCA_963507565_1
cluster_000003	1	C_sp_str_AHN_9528_id_GCA_016806985_1	C_sp_str_AHN_9528_id_GCA_016806985_1	C_sp_str_AHN_9528_id_GCA_016806985_1
cluster_000004	2	C_sputigena_str_NCTC_11097_id_GCA_900638125_1	C_sputigena_str_NCTC_11097_id_GCA_900638125_1	C_sputigena_str_NCTC_11097_id_GCA_900638125_1,C_sputigena_str_D1179_id_GCA_002302495_1
cluster_000005	3	C_ochracea_str_Holt_25_id_GCA_000277585_1	C_ochracea_str_FDAARGOS_1550_id_GCA_020736165_1	C_ochracea_str_F0287_id_GCA_000183985_1,C_ochracea_str_Holt_25_id_GCA_000277585_1,C_ochracea_str_FDAARGOS_1550_id_GCA_020736165_1
cluster_000006	2	C_sputigena_str_MAG_SRR5395389_bin_14_id_GCA_963531235_1	C_sputigena_str_MAG_SRR5395389_bin_14_id_GCA_963531235_1	C_sputigena_str_MAG_SRR8290074_bin_4_id_GCA_963508725_1,C_sputigena_str_MAG_SRR5395389_bin_14_id_GCA_963531235_1
cluster_000007	1	C_granulosa_str_MAG_SRR23388439_bin_15_id_GCA_963550775_1	C_granulosa_str_MAG_SRR23388439_bin_15_id_GCA_963550775_1	C_granulosa_str_MAG_SRR23388439_bin_15_id_GCA_963550775_1
cluster_000008	1	C_leadbetteri_str_MAG_ERR9969021_bin_15_id_GCA_963516655_1	C_leadbetteri_str_MAG_ERR9969021_bin_15_id_GCA_963516655_1	C_leadbetteri_str_MAG_ERR9969021_bin_15_id_GCA_963516655_1
cluster_000009	1	C_HMT_336_str_F0502_id_GCA_000411575_1	C_HMT_336_str_F0502_id_GCA_000411575_1	C_HMT_336_str_F0502_id_GCA_000411575_1
cluster_000010	1	C_sputigena_str_MAG_SRR15443038_bin_8_id_GCA_963555215_1	C_sputigena_str_MAG_SRR15443038_bin_8_id_GCA_963555215_1	C_sputigena_str_MAG_SRR15443038_bin_8_id_GCA_963555215_1
cluster_000011	1	C_periodontitidis_str_51621_id_GCA_016126035_1	C_periodontitidis_str_51621_id_GCA_016126035_1	C_periodontitidis_str_51621_id_GCA_016126035_1
cluster_000012	1	C_HMT_864_str_F0512_id_GCA_002998835_1	C_HMT_864_str_F0512_id_GCA_002998835_1	C_HMT_864_str_F0512_id_GCA_002998835_1
cluster_000013	1	C_HMT_903_str_W10654_id_GCA_013394785_1	C_HMT_903_str_W10654_id_GCA_013394785_1	C_HMT_903_str_W10654_id_GCA_013394785_1
cluster_000014	1	C_gingivalis_str_CCUG_13096_id_GCA_035282585_1	C_gingivalis_str_CCUG_13096_id_GCA_035282585_1	C_gingivalis_str_CCUG_13096_id_GCA_035282585_1
cluster_000015	2	C_sputigena_str_141940_id_GCA_039614895_1	C_sputigena_str_141940_id_GCA_039614895_1	C_sputigena_str_141940_id_GCA_039614895_1,C_sputigena_str_MAG_SRR23388436_bin_3_id_GCA_963547535_1
cluster_000016	1	C_bilenii_str_MAG_ERR9968765_bin_18_id_GCA_963519245_1	C_bilenii_str_MAG_ERR9968765_bin_18_id_GCA_963519245_1	C_bilenii_str_MAG_ERR9968765_bin_18_id_GCA_963519245_1
cluster_000017	2	C_ochracea_str_D15_id_GCA_035282485_1	C_ochracea_str_M4_id_GCA_035282505_1	C_ochracea_str_M4_id_GCA_035282505_1,C_ochracea_str_D15_id_GCA_035282485_1
cluster_000018	1	C_sp_str_NA_id_GCA_041530365_1	C_sp_str_NA_id_GCA_041530365_1	C_sp_str_NA_id_GCA_041530365_1
cluster_000019	1	C_leadbetteri_str_MAG_SRR8786264_bin_13_id_GCA_947097315_1	C_leadbetteri_str_MAG_SRR8786264_bin_13_id_GCA_947097315_1	C_leadbetteri_str_MAG_SRR8786264_bin_13_id_GCA_947097315_1
cluster_000020	1	C_leadbetteri_str_MAG_ERR589515_bin_6_id_GCA_938018165_1	C_leadbetteri_str_MAG_ERR589515_bin_6_id_GCA_938018165_1	C_leadbetteri_str_MAG_ERR589515_bin_6_id_GCA_938018165_1
cluster_000021	1	C_HMT_324_str_F0483_id_GCA_000318315_2	C_HMT_324_str_F0483_id_GCA_000318315_2	C_HMT_324_str_F0483_id_GCA_000318315_2
cluster_000022	1	C_ochracea_str_490_CAPN_id_GCA_001057035_1	C_ochracea_str_490_CAPN_id_GCA_001057035_1	C_ochracea_str_490_CAPN_id_GCA_001057035_1
cluster_000023	3	C_HMT_329_str_F0087_id_GCA_000213295_2	C_leadbetteri_str_F0087_id_GCA_041734475_1	C_leadbetteri_str_F0087_id_GCA_041734475_1,C_sp_str_FDAARGOS_737_id_GCA_009730375_1,C_HMT_329_str_F0087_id_GCA_000213295_2
cluster_000024	1	C_HMT_412_str_F0487_id_GCA_000271925_1	C_HMT_412_str_F0487_id_GCA_000271925_1	C_HMT_412_str_F0487_id_GCA_000271925_1
cluster_000025	1	C_gingivalis_str_MAG_ERR9968713_bin_24_id_GCA_963519765_1	C_gingivalis_str_MAG_ERR9968713_bin_24_id_GCA_963519765_1	C_gingivalis_str_MAG_ERR9968713_bin_24_id_GCA_963519765_1
cluster_000026	1	C_gingivalis_str_MAG_SRR9217415_bin_1_id_GCA_905372655_1	C_gingivalis_str_MAG_SRR9217415_bin_1_id_GCA_905372655_1	C_gingivalis_str_MAG_SRR9217415_bin_1_id_GCA_905372655_1
cluster_000027	2	C_sp_str_CM59_id_GCA_000293175_1	C_sp_str_CM59_id_GCA_000293175_1	C_granulosa_str_MAG_SRR23388466_bin_11_id_GCA_963549185_1,C_sp_str_CM59_id_GCA_000293175_1
cluster_000028	1	C_sp_str_NCTC_13374_id_GCA_016806995_1	C_sp_str_NCTC_13374_id_GCA_016806995_1	C_sp_str_NCTC_13374_id_GCA_016806995_1
cluster_000029	3	C_sputigena_str_Capno_id_GCA_000173675_1	C_sputigena_str_KC1668_id_GCA_002302395_1	C_sputigena_str_KC1668_id_GCA_002302395_1,C_sputigena_str_NCTC_11653_id_GCA_900446695_1,C_sputigena_str_Capno_id_GCA_000173675_1
cluster_000030	2	C_sputigena_str_MAG_SRR5395413_bin_7_id_GCA_963531565_1	C_sputigena_str_MAG_SRR5395413_bin_7_id_GCA_963531565_1	C_sputigena_str_MAG_SRR8290124_bin_29_id_GCA_963509025_1,C_sputigena_str_MAG_SRR5395413_bin_7_id_GCA_963531565_1
cluster_000031	1	C_leadbetteri_str_MAG_ERR9969120_bin_31_id_GCA_963527655_1	C_leadbetteri_str_MAG_ERR9969120_bin_31_id_GCA_963527655_1	C_leadbetteri_str_MAG_ERR9969120_bin_31_id_GCA_963527655_1
cluster_000032	1	C_gingivalis_str_MAG_SRR1952462_bin_7_id_GCA_937891745_1	C_gingivalis_str_MAG_SRR1952462_bin_7_id_GCA_937891745_1	C_gingivalis_str_MAG_SRR1952462_bin_7_id_GCA_937891745_1
cluster_000033	1	C_ochracea_str_KCOM_26681_id_GCA_026013805_1	C_ochracea_str_KCOM_26681_id_GCA_026013805_1	C_ochracea_str_KCOM_26681_id_GCA_026013805_1
cluster_000034	1	C_sputigena_str_MAG_ERR9969108_bin_5_id_GCA_963518975_1	C_sputigena_str_MAG_ERR9969108_bin_5_id_GCA_963518975_1	C_sputigena_str_MAG_ERR9969108_bin_5_id_GCA_963518975_1
cluster_000035	1	C_leadbetteri_str_MAG_ERR9969177_bin_22_id_GCA_963526825_1	C_leadbetteri_str_MAG_ERR9969177_bin_22_id_GCA_963526825_1	C_leadbetteri_str_MAG_ERR9969177_bin_22_id_GCA_963526825_1
cluster_000036	1	C_sputigena_str_MAG_SRR13061539_bin_28_id_GCA_963548225_1	C_sputigena_str_MAG_SRR13061539_bin_28_id_GCA_963548225_1	C_sputigena_str_MAG_SRR13061539_bin_28_id_GCA_963548225_1
cluster_000037	1	C_HMT_380_str_F0488_id_GCA_000318255_2	C_HMT_380_str_F0488_id_GCA_000318255_2	C_HMT_380_str_F0488_id_GCA_000318255_2
cluster_000038	1	C_granulosa_str_WGS1377_id_GCA_045038915_1	C_granulosa_str_WGS1377_id_GCA_045038915_1	C_granulosa_str_WGS1377_id_GCA_045038915_1
cluster_000039	1	C_leadbetteri_str_MAG_SRR17301054_bin_7_id_GCA_963537575_1	C_leadbetteri_str_MAG_SRR17301054_bin_7_id_GCA_963537575_1	C_leadbetteri_str_MAG_SRR17301054_bin_7_id_GCA_963537575_1
cluster_000040	1	C_leadbetteri_str_MAG_SRR9217414_bin_5_id_GCA_905372535_1	C_leadbetteri_str_MAG_SRR9217414_bin_5_id_GCA_905372535_1	C_leadbetteri_str_MAG_SRR9217414_bin_5_id_GCA_905372535_1
cluster_000041	1	C_leadbetteri_str_DSM_22902_id_GCA_003054025_1	C_leadbetteri_str_DSM_22902_id_GCA_003054025_1	C_leadbetteri_str_DSM_22902_id_GCA_003054025_1
cluster_000042	2	C_sp_str_MAG_MGYG_HGUT_03119_id_GCA_902482725_1	C_sp_str_MAG_MGYG_HGUT_03119_id_GCA_902482725_1	C_sp_str_MAG_MGYG_HGUT_03119_id_GCA_902482725_1,C_sp_str_MAG_N4_100_000G1_dasN4_100_000G1_id_GCA_032568435_1
cluster_000043	1	C_gingivalis_str_MAG_ERR9969177_bin_5_id_GCA_963527185_1	C_gingivalis_str_MAG_ERR9969177_bin_5_id_GCA_963527185_1	C_gingivalis_str_MAG_ERR9969177_bin_5_id_GCA_963527185_1
cluster_000044	1	C_granulosa_str_MAG_ERR9968756_bin_22_id_GCA_963518885_1	C_granulosa_str_MAG_ERR9968756_bin_22_id_GCA_963518885_1	C_granulosa_str_MAG_ERR9968756_bin_22_id_GCA_963518885_1
cluster_000045	3	C_haemolytica_str_DSM_11385_id_GCA_900115315_1	C_haemolytica_str_CCUG_32990_id_GCA_001553545_1	C_haemolytica_str_DSM_11385_id_GCA_900115315_1,C_haemolytica_str_CCUG_32990_id_GCA_001553545_1,C_haemolytica_str_NCTC_12947_id_GCA_900187255_1
cluster_000046	1	C_ochracea_str_KCOM_28121_id_GCA_026013825_1	C_ochracea_str_KCOM_28121_id_GCA_026013825_1	C_ochracea_str_KCOM_28121_id_GCA_026013825_1
cluster_000047	1	C_leadbetteri_str_MAG_ERR9968720_bin_20_id_GCA_963522105_1	C_leadbetteri_str_MAG_ERR9968720_bin_20_id_GCA_963522105_1	C_leadbetteri_str_MAG_ERR9968720_bin_20_id_GCA_963522105_1
cluster_000048	1	C_leadbetteri_str_MAG_ERR9968829_bin_2_id_GCA_963517795_1	C_leadbetteri_str_MAG_ERR9968829_bin_2_id_GCA_963517795_1	C_leadbetteri_str_MAG_ERR9968829_bin_2_id_GCA_963517795_1
cluster_000049	1	C_leadbetteri_str_MAG_ERR9968802_bin_27_id_GCA_963523485_1	C_leadbetteri_str_MAG_ERR9968802_bin_27_id_GCA_963523485_1	C_leadbetteri_str_MAG_ERR9968802_bin_27_id_GCA_963523485_1
cluster_000050	1	C_sputigena_str_H6490_id_GCA_002312885_1	C_sputigena_str_H6490_id_GCA_002312885_1	C_sputigena_str_H6490_id_GCA_002312885_1
cluster_000051	1	C_sputigena_str_141939_id_GCA_039614925_1	C_sputigena_str_141939_id_GCA_039614925_1	C_sputigena_str_141939_id_GCA_039614925_1
cluster_000052	1	C_leadbetteri_str_MAG_SRR23388431_bin_18_id_GCA_963550115_1	C_leadbetteri_str_MAG_SRR23388431_bin_18_id_GCA_963550115_1	C_leadbetteri_str_MAG_SRR23388431_bin_18_id_GCA_963550115_1
cluster_000053	1	C_sputigena_str_MAG_ERR9969132_bin_33_id_GCA_963530375_1	C_sputigena_str_MAG_ERR9969132_bin_33_id_GCA_963530375_1	C_sputigena_str_MAG_ERR9969132_bin_33_id_GCA_963530375_1
cluster_000054	1	C_leadbetteri_str_MAG_SRR1045093_bin_1_id_GCA_915066995_1	C_leadbetteri_str_MAG_SRR1045093_bin_1_id_GCA_915066995_1	C_leadbetteri_str_MAG_SRR1045093_bin_1_id_GCA_915066995_1
cluster_000055	2	C_HMT_338_str_F0234_id_GCA_000192225_1	C_HMT_338_str_F0234_id_GCA_000192225_1	C_HMT_338_str_F0234_id_GCA_000192225_1,C_sp_str_G2_id_GCA_035282625_1
cluster_000056	1	C_sputigena_str_MAG_ERR9968979_bin_1_id_GCA_963524985_1	C_sputigena_str_MAG_ERR9968979_bin_1_id_GCA_963524985_1	C_sputigena_str_MAG_ERR9968979_bin_1_id_GCA_963524985_1
cluster_000057	1	C_leadbetteri_str_MAG_ERR9968757_bin_1_id_GCA_963520465_1	C_leadbetteri_str_MAG_ERR9968757_bin_1_id_GCA_963520465_1	C_leadbetteri_str_MAG_ERR9968757_bin_1_id_GCA_963520465_1
cluster_000058	2	C_gingivalis_str_MAG_ERR9969189_bin_15_id_GCA_963527325_1	C_gingivalis_str_MAG_ERR9969189_bin_15_id_GCA_963527325_1	C_gingivalis_str_MAG_ERR9969189_bin_15_id_GCA_963527325_1,C_gingivalis_str_MAG_ERR9968952_bin_13_id_GCA_963525855_1
cluster_000059	1	C_sputigena_str_MAG_ERR9968780_bin_1_id_GCA_963522755_1	C_sputigena_str_MAG_ERR9968780_bin_1_id_GCA_963522755_1	C_sputigena_str_MAG_ERR9968780_bin_1_id_GCA_963522755_1
cluster_000060	1	C_gingivalis_str_ATCC_33624_id_GCA_000174755_1	C_gingivalis_str_ATCC_33624_id_GCA_000174755_1	C_gingivalis_str_ATCC_33624_id_GCA_000174755_1
cluster_000061	1	C_HMT_863_str_F0517_id_GCA_000466425_1	C_HMT_863_str_F0517_id_GCA_000466425_1	C_HMT_863_str_F0517_id_GCA_000466425_1
cluster_000062	1	C_HMT_332_str_F0381_id_GCA_000318275_2	C_HMT_332_str_F0381_id_GCA_000318275_2	C_HMT_332_str_F0381_id_GCA_000318275_2
cluster_000063	1	C_gingivalis_str_MAG_SRR23388436_bin_5_id_GCA_963550545_1	C_gingivalis_str_MAG_SRR23388436_bin_5_id_GCA_963550545_1	C_gingivalis_str_MAG_SRR23388436_bin_5_id_GCA_963550545_1
cluster_000064	1	C_granulosa_str_MAG_782_bin_7_id_GCA_042641155_1	C_granulosa_str_MAG_782_bin_7_id_GCA_042641155_1	C_granulosa_str_MAG_782_bin_7_id_GCA_042641155_1
cluster_000065	2	C_gingivalis_str_MAG_SRR5395415_bin_1_id_GCA_963532645_1	C_gingivalis_str_MAG_SRR5395415_bin_1_id_GCA_963532645_1	C_gingivalis_str_MAG_SRR5395415_bin_1_id_GCA_963532645_1,C_gingivalis_str_MAG_SRR8290122_bin_15_id_GCA_963507625_1
cluster_000066	1	C_sp_str_MAG_ERR589600_bin_49_id_GCA_938029845_1	C_sp_str_MAG_ERR589600_bin_49_id_GCA_938029845_1	C_sp_str_MAG_ERR589600_bin_49_id_GCA_938029845_1
cluster_000067	1	C_HMT_326_str_F0382_id_GCA_000318295_1	C_HMT_326_str_F0382_id_GCA_000318295_1	C_HMT_326_str_F0382_id_GCA_000318295_1
cluster_000068	1	C_HMT_902_str_W10638_id_GCA_013394735_1	C_HMT_902_str_W10638_id_GCA_013394735_1	C_HMT_902_str_W10638_id_GCA_013394735_1
cluster_000069	1	C_periodontitidis_str_p1a2_id_GCA_016126015_1	C_periodontitidis_str_p1a2_id_GCA_016126015_1	C_periodontitidis_str_p1a2_id_GCA_016126015_1
cluster_000070	1	C_ochracea_str_MAG_SRR9217392_bin_8_id_GCA_905371985_1	C_ochracea_str_MAG_SRR9217392_bin_8_id_GCA_905371985_1	C_ochracea_str_MAG_SRR9217392_bin_8_id_GCA_905371985_1
cluster_000071	3	C_granulosa_str_DSM_11449_id_GCA_900106575_1	C_granulosa_str_DSM_11449_id_GCA_900106575_1	C_granulosa_str_DSM_11449_id_GCA_900106575_1,C_granulosa_str_NCTC_12948_id_GCA_900446675_1,C_granulosa_str_ATCC_51502_id_GCA_000411115_1
cluster_000072	1	C_gingivalis_str_H1496_id_GCA_002302415_1	C_gingivalis_str_H1496_id_GCA_002302415_1	C_gingivalis_str_H1496_id_GCA_002302415_1
cluster_000073	1	C_sputigena_str_MAG_ERR9968952_bin_5_id_GCA_963525895_1	C_sputigena_str_MAG_ERR9968952_bin_5_id_GCA_963525895_1	C_sputigena_str_MAG_ERR9968952_bin_5_id_GCA_963525895_1
cluster_000074	1	C_leadbetteri_str_MAG_SRR23388455_bin_10_id_GCA_963549005_1	C_leadbetteri_str_MAG_SRR23388455_bin_10_id_GCA_963549005_1	C_leadbetteri_str_MAG_SRR23388455_bin_10_id_GCA_963549005_1
cluster_000075	1	C_gingivalis_str_CCUG_13095_id_GCA_035282545_1	C_gingivalis_str_CCUG_13095_id_GCA_035282545_1	C_gingivalis_str_CCUG_13095_id_GCA_035282545_1
cluster_000076	1	C_sputigena_str_H4486_id_GCA_002302595_1	C_sputigena_str_H4486_id_GCA_002302595_1	C_sputigena_str_H4486_id_GCA_002302595_1
cluster_000077	1	C_ochracea_str_NCTC_11545_id_GCA_900460915_1	C_ochracea_str_NCTC_11545_id_GCA_900460915_1	C_ochracea_str_NCTC_11545_id_GCA_900460915_1
cluster_000078	1	C_sputigena_str_141941_id_GCA_039614915_1	C_sputigena_str_141941_id_GCA_039614915_1	C_sputigena_str_141941_id_GCA_039614915_1
cluster_000079	2	C_ochracea_str_FDAARGOS_1468_id_GCA_019930725_1	C_ochracea_str_DSM_7271_id_GCA_000023285_1	C_ochracea_str_FDAARGOS_1468_id_GCA_019930725_1,C_ochracea_str_DSM_7271_id_GCA_000023285_1
cluster_000080	2	C_sputigena_str_MAG_SRR5395390_bin_22_id_GCA_963532365_1	C_sputigena_str_MAG_SRR5395390_bin_22_id_GCA_963532365_1	C_sputigena_str_MAG_SRR5395390_bin_22_id_GCA_963532365_1,C_sputigena_str_MAG_SRR8290075_bin_10_id_GCA_963509245_1
cluster_000081	2	C_leadbetteri_str_H6253_id_GCA_002302615_1	C_leadbetteri_str_H6253_id_GCA_002302615_1	C_leadbetteri_str_H6253_id_GCA_002302615_1,C_leadbetteri_str_MAG_SRR13061492_bin_31_id_GCA_963547105_1
cluster_000082	2	C_sp_str_MAG_ERR9968993_bin_15_id_GCA_963525585_1	C_sp_str_MAG_ERR9968993_bin_15_id_GCA_963525585_1	C_sp_str_MAG_ERR9968993_bin_15_id_GCA_963525585_1,C_sp_str_MAG_SRR2241508_bin_37_id_GCA_937896285_1
cluster_000083	1	C_sp_str_MAG_ERR589597_bin_12_id_GCA_937926985_1	C_sp_str_MAG_ERR589597_bin_12_id_GCA_937926985_1	C_sp_str_MAG_ERR589597_bin_12_id_GCA_937926985_1
cluster_000084	1	C_sputigena_str_MAG_ERR9968988_bin_25_id_GCA_963517165_1	C_sputigena_str_MAG_ERR9968988_bin_25_id_GCA_963517165_1	C_sputigena_str_MAG_ERR9968988_bin_25_id_GCA_963517165_1
cluster_000085	1	C_gingivalis_str_MAG_SRR13061492_bin_46_id_GCA_963552885_1	C_gingivalis_str_MAG_SRR13061492_bin_46_id_GCA_963552885_1	C_gingivalis_str_MAG_SRR13061492_bin_46_id_GCA_963552885_1
cluster_000086	1	C_sputigena_str_MAG_ERR9968865_bin_23_id_GCA_963523125_1	C_sputigena_str_MAG_ERR9968865_bin_23_id_GCA_963523125_1	C_sputigena_str_MAG_ERR9968865_bin_23_id_GCA_963523125_1
cluster_000087	1	C_leadbetteri_str_MAG_ERR9969108_bin_19_id_GCA_963518915_1	C_leadbetteri_str_MAG_ERR9969108_bin_19_id_GCA_963518915_1	C_leadbetteri_str_MAG_ERR9969108_bin_19_id_GCA_963518915_1
cluster_000088	1	C_sputigena_str_MAG_ERR9968819_bin_7_id_GCA_963521505_1	C_sputigena_str_MAG_ERR9968819_bin_7_id_GCA_963521505_1	C_sputigena_str_MAG_ERR9968819_bin_7_id_GCA_963521505_1
cluster_000089	1	C_sputigena_str_MAG_SRR8290091_bin_12_id_GCA_963508025_1	C_sputigena_str_MAG_SRR8290091_bin_12_id_GCA_963508025_1	C_sputigena_str_MAG_SRR8290091_bin_12_id_GCA_963508025_1
cluster_000090	1	C_sputigena_str_MAG_SRR15839777_bin_6_id_GCA_963536085_1	C_sputigena_str_MAG_SRR15839777_bin_6_id_GCA_963536085_1	C_sputigena_str_MAG_SRR15839777_bin_6_id_GCA_963536085_1
cluster_000091	1	C_gingivalis_str_MAG_SRR15001311_bin_6_id_GCA_963536155_1	C_gingivalis_str_MAG_SRR15001311_bin_6_id_GCA_963536155_1	C_gingivalis_str_MAG_SRR15001311_bin_6_id_GCA_963536155_1
cluster_000092	1	C_sputigena_str_MAG_SRR15001312_bin_2_id_GCA_963537465_1	C_sputigena_str_MAG_SRR15001312_bin_2_id_GCA_963537465_1	C_sputigena_str_MAG_SRR15001312_bin_2_id_GCA_963537465_1
cluster_000093	2	C_sp_str_AHN9576_id_GCA_016807025_1	C_sp_str_AHN9576_id_GCA_016807025_1	C_sp_str_AHN_9798_id_GCA_016806965_1,C_sp_str_AHN9576_id_GCA_016807025_1
cluster_000094	1	C_gingivalis_str_CCUG_13156_id_GCA_035282365_1	C_gingivalis_str_CCUG_13156_id_GCA_035282365_1	C_gingivalis_str_CCUG_13156_id_GCA_035282365_1
cluster_000095	1	C_leadbetteri_str_MAG_SRR15839768_bin_14_id_GCA_963538535_1	C_leadbetteri_str_MAG_SRR15839768_bin_14_id_GCA_963538535_1	C_leadbetteri_str_MAG_SRR15839768_bin_14_id_GCA_963538535_1
cluster_000096	1	C_sputigena_str_MAG_SRR8290096_bin_29_id_GCA_963507855_1	C_sputigena_str_MAG_SRR8290096_bin_29_id_GCA_963507855_1	C_sputigena_str_MAG_SRR8290096_bin_29_id_GCA_963507855_1
cluster_000097	1	C_ochracea_str_KCOM_2191_id_GCA_026013785_1	C_ochracea_str_KCOM_2191_id_GCA_026013785_1	C_ochracea_str_KCOM_2191_id_GCA_026013785_1
cluster_000098	1	C_sputigena_str_MAG_SRR9217453_bin_1_id_GCA_905373265_1	C_sputigena_str_MAG_SRR9217453_bin_1_id_GCA_905373265_1	C_sputigena_str_MAG_SRR9217453_bin_1_id_GCA_905373265_1
cluster_000099	1	C_sp_str_MAG_SRR8114096_bin_60_id_GCA_937936315_1	C_sp_str_MAG_SRR8114096_bin_60_id_GCA_937936315_1	C_sp_str_MAG_SRR8114096_bin_60_id_GCA_937936315_1
cluster_000100	1	C_gingivalis_str_MAG_ERR9969050_bin_15_id_GCA_963515185_1	C_gingivalis_str_MAG_ERR9969050_bin_15_id_GCA_963515185_1	C_gingivalis_str_MAG_ERR9969050_bin_15_id_GCA_963515185_1
cluster_000101	1	C_ochracea_str_NCTC_11546_id_GCA_900446705_1	C_ochracea_str_NCTC_11546_id_GCA_900446705_1	C_ochracea_str_NCTC_11546_id_GCA_900446705_1
cluster_000102	1	C_HMT_323_str_F0383_id_GCA_001278825_1	C_HMT_323_str_F0383_id_GCA_001278825_1	C_HMT_323_str_F0383_id_GCA_001278825_1
cluster_000103	1	C_granulosa_str_MAG_SRR8114096_bin_65_id_GCA_937936225_1	C_granulosa_str_MAG_SRR8114096_bin_65_id_GCA_937936225_1	C_granulosa_str_MAG_SRR8114096_bin_65_id_GCA_937936225_1
cluster_000104	1	C_leadbetteri_str_MAG_ERR9968891_bin_32_id_GCA_963525395_1	C_leadbetteri_str_MAG_ERR9968891_bin_32_id_GCA_963525395_1	C_leadbetteri_str_MAG_ERR9968891_bin_32_id_GCA_963525395_1
cluster_000105	1	C_sputigena_str_MAG_SRR2240920_bin_30_id_GCA_937881025_1	C_sputigena_str_MAG_SRR2240920_bin_30_id_GCA_937881025_1	C_sputigena_str_MAG_SRR2240920_bin_30_id_GCA_937881025_1
cluster_000106	1	C_gingivalis_str_MAG_ERR9969024_bin_13_id_GCA_963516015_1	C_gingivalis_str_MAG_ERR9969024_bin_13_id_GCA_963516015_1	C_gingivalis_str_MAG_ERR9969024_bin_13_id_GCA_963516015_1
cluster_000107	1	C_bilenii_str_Marseille_Q4570_id_GCA_017565765_1	C_bilenii_str_Marseille_Q4570_id_GCA_017565765_1	C_bilenii_str_Marseille_Q4570_id_GCA_017565765_1
cluster_000108	1	C_sputigena_str_MAG_ERR9968765_bin_16_id_GCA_963519095_1	C_sputigena_str_MAG_ERR9968765_bin_16_id_GCA_963519095_1	C_sputigena_str_MAG_ERR9968765_bin_16_id_GCA_963519095_1
cluster_000109	1	C_gingivalis_str_MAG_809_bin_20_id_GCA_042639825_1	C_gingivalis_str_MAG_809_bin_20_id_GCA_042639825_1	C_gingivalis_str_MAG_809_bin_20_id_GCA_042639825_1
cluster_000110	1	C_endodontalis_str_ChDC_OS43_id_GCA_002209445_1	C_endodontalis_str_ChDC_OS43_id_GCA_002209445_1	C_endodontalis_str_ChDC_OS43_id_GCA_002209445_1
cluster_000111	1	C_sp_str_AHN_8751_id_GCA_016806945_1	C_sp_str_AHN_8751_id_GCA_016806945_1	C_sp_str_AHN_8751_id_GCA_016806945_1
cluster_000112	1	C_sputigena_str_MAG_ERR9969135_bin_19_id_GCA_963530225_1	C_sputigena_str_MAG_ERR9969135_bin_19_id_GCA_963530225_1	C_sputigena_str_MAG_ERR9969135_bin_19_id_GCA_963530225_1
cluster_000113	1	C_granulosa_str_MAG_SRR9217433_bin_7_id_GCA_905372915_1	C_granulosa_str_MAG_SRR9217433_bin_7_id_GCA_905372915_1	C_granulosa_str_MAG_SRR9217433_bin_7_id_GCA_905372915_1
cluster_000114	1	C_sputigena_str_MAG_ERR9968807_bin_33_id_GCA_963525245_1	C_sputigena_str_MAG_ERR9968807_bin_33_id_GCA_963525245_1	C_sputigena_str_MAG_ERR9968807_bin_33_id_GCA_963525245_1
cluster_000115	1	C_HMT_335_str_F0486_id_GCA_000277665_1	C_HMT_335_str_F0486_id_GCA_000277665_1	C_HMT_335_str_F0486_id_GCA_000277665_1
cluster_000116	1	C_leadbetteri_str_MAG_ERR9968756_bin_7_id_GCA_963523885_1	C_leadbetteri_str_MAG_ERR9968756_bin_7_id_GCA_963523885_1	C_leadbetteri_str_MAG_ERR9968756_bin_7_id_GCA_963523885_1
cluster_000117	1	C_HMT_878_str_F0545_id_GCA_002999135_1	C_HMT_878_str_F0545_id_GCA_002999135_1	C_HMT_878_str_F0545_id_GCA_002999135_1
cluster_000118	1	C_gingivalis_str_MAG_SRR15839769_bin_4_id_GCA_963535115_1	C_gingivalis_str_MAG_SRR15839769_bin_4_id_GCA_963535115_1	C_gingivalis_str_MAG_SRR15839769_bin_4_id_GCA_963535115_1

## Sheet: Table S4 Metagenome metadata
biosample_ID	sample_id	file_id	md5	size	urls	subject_id	subject_uuid	sample_body_site	visit_number	subject_gender	subject_race	study_full_name	project_name	oral_site
SRS011086	faab18e1a137731cffda8825601fce09	596fc2de57601ec08a01fdee59b3f581	7977372b5507f25215a66288a05dbaa0	6074258190	https://downloads.hmpdacc.org/dacc/hhs/genome/microbiome/wgs/analysis/hmwgsqc/v2/SRS011086.tar.bz2	158458797	faab18e1a137731cffda8825600098dc	dorsum of tongue	1	female	None	Healthy Human Subjects	Human Microbiome Project (HMP)	Tongue_dorsum
SRS011090	faab18e1a137731cffda8825601fd357	596fc2de57601ec08a01fdee59b4054b	7f9eebcb529e830f7db78a520ac947d9	275812894	https://downloads.hmpdacc.org/dacc/hhs/genome/microbiome/wgs/analysis/hmwgsqc/v2/SRS011090.tar.bz2	158458797	faab18e1a137731cffda8825600098dc	buccal mucosa	1	female	None	Healthy Human Subjects	Human Microbiome Project (HMP)	Buccal_mucosa
SRS011098	faab18e1a137731cffda8825601fd761	596fc2de57601ec08a01fdee59b4094e	a4871ffaea2c743d9b945a83d7377d3d	3776882724	https://downloads.hmpdacc.org/dacc/hhs/genome/microbiome/wgs/analysis/hmwgsqc/v2/SRS011098.tar.bz2	158458797	faab18e1a137731cffda8825600098dc	gingiva	1	female	None	Healthy Human Subjects	Human Microbiome Project (HMP)	Supragingival_plaque
SRS011115	faab18e1a137731cffda8825601fec6c	596fc2de57601ec08a01fdee59b42ed7	f0e887aae8c14cc1509610db9f51e03d	10657764455	https://downloads.hmpdacc.org/dacc/hhs/genome/microbiome/wgs/analysis/hmwgsqc/v2/SRS011115.tar.bz2	158479027	faab18e1a137731cffda88256000a55a	dorsum of tongue	1	male	None	Healthy Human Subjects	Human Microbiome Project (HMP)	Tongue_dorsum
SRS011126	faab18e1a137731cffda8825601ffafd	596fc2de57601ec08a01fdee59b43b5f	bb43b9f75d6168a10ad670d18cff1b53	7482839519	https://downloads.hmpdacc.org/dacc/hhs/genome/microbiome/wgs/analysis/hmwgsqc/v2/SRS011126.tar.bz2	158479027	faab18e1a137731cffda88256000a55a	gingiva	1	male	None	Healthy Human Subjects	Human Microbiome Project (HMP)	Supragingival_plaque
SRS011140	faab18e1a137731cffda88256020100c	596fc2de57601ec08a01fdee59b4611c	7a7931f58a5bc0709b0f3f32e25d4049	5585336024	https://downloads.hmpdacc.org/dacc/hhs/genome/microbiome/wgs/analysis/hmwgsqc/v2/SRS011140.tar.bz2	158499257	faab18e1a137731cffda88256000a83a	dorsum of tongue	1	male	None	Healthy Human Subjects	Human Microbiome Project (HMP)	Tongue_dorsum
SRS011144	faab18e1a137731cffda8825602018f2	596fc2de57601ec08a01fdee59b47051	ae781cf1419a6b9b87db3c711b0307f7	233426692	https://downloads.hmpdacc.org/dacc/hhs/genome/microbiome/wgs/analysis/hmwgsqc/v2/SRS011144.tar.bz2	158499257	faab18e1a137731cffda88256000a83a	buccal mucosa	1	male	None	Healthy Human Subjects	Human Microbiome Project (HMP)	Buccal_mucosa
SRS011152	faab18e1a137731cffda88256020196c	596fc2de57601ec08a01fdee59b47828	f7be177a323787e46a2dd90c1dfd5f7e	4856543235	https://downloads.hmpdacc.org/dacc/hhs/genome/microbiome/wgs/analysis/hmwgsqc/v2/SRS011152.tar.bz2	158499257	faab18e1a137731cffda88256000a83a	gingiva	1	male	None	Healthy Human Subjects	Human Microbiome Project (HMP)	Supragingival_plaque
SRS011243	faab18e1a137731cffda88256020d3f0	596fc2de57601ec08a01fdee59b4d31a	b08d4022eca8752d5926b35fde1a5186	4928787308	https://downloads.hmpdacc.org/dacc/hhs/genome/microbiome/wgs/analysis/hmwgsqc/v2/SRS011243.tar.bz2	158742018	faab18e1a137731cffda88256000bc68	dorsum of tongue	1	female	None	Healthy Human Subjects	Human Microbiome Project (HMP)	Tongue_dorsum
SRS011247	faab18e1a137731cffda88256020de96	596fc2de57601ec08a01fdee59b4e203	78a6db8899e74fc4de08afbffbe5a6a1	1742396548	https://downloads.hmpdacc.org/dacc/hhs/genome/microbiome/wgs/analysis/hmwgsqc/v2/SRS011247.tar.bz2	158742018	faab18e1a137731cffda88256000bc68	buccal mucosa	1	female	None	Healthy Human Subjects	Human Microbiome Project (HMP)	Buccal_mucosa
SRS011255	faab18e1a137731cffda88256020e145	596fc2de57601ec08a01fdee59b4ecae	af2d979d6aad3a9bea6058456d936a18	2800309914	https://downloads.hmpdacc.org/dacc/hhs/genome/microbiome/wgs/analysis/hmwgsqc/v2/SRS011255.tar.bz2	158742018	faab18e1a137731cffda88256000bc68	gingiva	1	female	None	Healthy Human Subjects	Human Microbiome Project (HMP)	Supragingival_plaque
SRS011306	faab18e1a137731cffda88256021a27b	596fc2de57601ec08a01fdee59b5568e	9e379adff6f2ec3a04a75e696ce72a98	7801267867	https://downloads.hmpdacc.org/dacc/hhs/genome/microbiome/wgs/analysis/hmwgsqc/v2/SRS011306.tar.bz2	158944319	faab18e1a137731cffda88256000edb0	dorsum of tongue	1	female	None	Healthy Human Subjects	Human Microbiome Project (HMP)	Tongue_dorsum
SRS011310	faab18e1a137731cffda88256021aa16	596fc2de57601ec08a01fdee59b55fcb	405c0e4bfddbb44071084e22e3aa6c36	1434647151	https://downloads.hmpdacc.org/dacc/hhs/genome/microbiome/wgs/analysis/hmwgsqc/v2/SRS011310.tar.bz2	158944319	faab18e1a137731cffda88256000edb0	buccal mucosa	1	female	None	Healthy Human Subjects	Human Microbiome Project (HMP)	Buccal_mucosa
SRS011343	faab18e1a137731cffda88256021b46d	596fc2de57601ec08a01fdee59b56cda	1c41d41e83358956486c5eab304f8207	3058388804	https://downloads.hmpdacc.org/dacc/hhs/genome/microbiome/wgs/analysis/hmwgsqc/v2/SRS011343.tar.bz2	158944319	faab18e1a137731cffda88256000edb0	gingiva	1	female	None	Healthy Human Subjects	Human Microbiome Project (HMP)	Supragingival_plaque
SRS012279	faab18e1a137731cffda8825601f7302	596fc2de57601ec08a01fdee59b38bc6	c854d1dd144c2d7ce122aa11c9793a0f	7637343983	https://downloads.hmpdacc.org/dacc/hhs/genome/microbiome/wgs/analysis/hmwgsqc/v2/SRS012279.tar.bz2	158337416	faab18e1a137731cffda8825600073ad	dorsum of tongue	1	female	None	Healthy Human Subjects	Human Microbiome Project (HMP)	Tongue_dorsum
SRS012281	faab18e1a137731cffda8825601f7a78	596fc2de57601ec08a01fdee59b38dc5	e441c4a012883500150342e90aefdf5c	87026816	https://downloads.hmpdacc.org/dacc/hhs/genome/microbiome/wgs/analysis/hmwgsqc/v2/SRS012281.tar.bz2	158337416	faab18e1a137731cffda8825600073ad	buccal mucosa	1	female	None	Healthy Human Subjects	Human Microbiome Project (HMP)	Buccal_mucosa
SRS012285	faab18e1a137731cffda8825601f7ec8	596fc2de57601ec08a01fdee59b3966d	6bd73cf266ec7ac6e18c231f93feb319	5243617214	https://downloads.hmpdacc.org/dacc/hhs/genome/microbiome/wgs/analysis/hmwgsqc/v2/SRS012285.tar.bz2	158337416	faab18e1a137731cffda8825600073ad	gingiva	1	female	None	Healthy Human Subjects	Human Microbiome Project (HMP)	Supragingival_plaque
SRS012916	faab18e1a137731cffda88256020aa90	596fc2de57601ec08a01fdee59b49a81	3e2d07fdafb654b204b0ebca2d230b8d	12674604945	https://downloads.hmpdacc.org/dacc/hhs/genome/microbiome/wgs/analysis/hmwgsqc/v2/SRS012916.tar.bz2	158883629	faab18e1a137731cffda88256000dd13	dorsum of tongue	1	female	None	Healthy Human Subjects	Human Microbiome Project (HMP)	Tongue_dorsum
SRS012918	faab18e1a137731cffda88256020ae4e	596fc2de57601ec08a01fdee59b4a4c8	b6d856d770729fcd23e07a8ba4f77d4a	5509609780	https://downloads.hmpdacc.org/dacc/hhs/genome/microbiome/wgs/analysis/hmwgsqc/v2/SRS012918.tar.bz2	158883629	faab18e1a137731cffda88256000dd13	buccal mucosa	1	female	None	Healthy Human Subjects	Human Microbiome Project (HMP)	Buccal_mucosa
SRS012922	faab18e1a137731cffda88256020bdc1	596fc2de57601ec08a01fdee59b4ad3e	23bd8e71e5958075c82817228a68f67f	7719804122	https://downloads.hmpdacc.org/dacc/hhs/genome/microbiome/wgs/analysis/hmwgsqc/v2/SRS012922.tar.bz2	158883629	faab18e1a137731cffda88256000dd13	gingiva	1	female	None	Healthy Human Subjects	Human Microbiome Project (HMP)	Supragingival_plaque
SRS012983	faab18e1a137731cffda882560210f26	596fc2de57601ec08a01fdee59b51e18	5cc3e425cf8808bfddf011b668eb7810	9234098610	https://downloads.hmpdacc.org/dacc/hhs/genome/microbiome/wgs/analysis/hmwgsqc/v2/SRS012983.tar.bz2	158802708	faab18e1a137731cffda88256000cbcc	dorsum of tongue	1	male	None	Healthy Human Subjects	Human Microbiome Project (HMP)	Tongue_dorsum
SRS012985	faab18e1a137731cffda8825602127df	596fc2de57601ec08a01fdee59b5247d	a8bf4c23ac56685808011051555acf03	7728166457	https://downloads.hmpdacc.org/dacc/hhs/genome/microbiome/wgs/analysis/hmwgsqc/v2/SRS012985.tar.bz2	158802708	faab18e1a137731cffda88256000cbcc	buccal mucosa	1	male	None	Healthy Human Subjects	Human Microbiome Project (HMP)	Buccal_mucosa
SRS012989	faab18e1a137731cffda882560215250	596fc2de57601ec08a01fdee59b533fe	8fae50dea544be7de58ae0b8f4120517	6775186639	https://downloads.hmpdacc.org/dacc/hhs/genome/microbiome/wgs/analysis/hmwgsqc/v2/SRS012989.tar.bz2	158802708	faab18e1a137731cffda88256000cbcc	gingiva	1	male	None	Healthy Human Subjects	Human Microbiome Project (HMP)	Supragingival_plaque
SRS013164	faab18e1a137731cffda88256022738b	596fc2de57601ec08a01fdee59b5a6d3	70a6cd73685c2b3dafbef48608d69606	6540431245	https://downloads.hmpdacc.org/dacc/hhs/genome/microbiome/wgs/analysis/hmwgsqc/v2/SRS013164.tar.bz2	159369152	faab18e1a137731cffda882560017cd5	dorsum of tongue	1	male	None	Healthy Human Subjects	Human Microbiome Project (HMP)	Tongue_dorsum
SRS013170	faab18e1a137731cffda88256022801d	596fc2de57601ec08a01fdee59b5b4ab	f820635eea95f13efb9de27b0fee8531	4477479493	https://downloads.hmpdacc.org/dacc/hhs/genome/microbiome/wgs/analysis/hmwgsqc/v2/SRS013170.tar.bz2	159369152	faab18e1a137731cffda882560017cd5	gingiva	1	male	None	Healthy Human Subjects	Human Microbiome Project (HMP)	Supragingival_plaque
SRS013234	faab18e1a137731cffda88256022f969	596fc2de57601ec08a01fdee59b5bae7	1fadcde6977d79ec6c281b0e1caa0a28	5389142253	https://downloads.hmpdacc.org/dacc/hhs/genome/microbiome/wgs/analysis/hmwgsqc/v2/SRS013234.tar.bz2	159591683	faab18e1a137731cffda88256001c2a4	dorsum of tongue	1	male	None	Healthy Human Subjects	Human Microbiome Project (HMP)	Tongue_dorsum
SRS013239	faab18e1a137731cffda882560230bed	596fc2de57601ec08a01fdee59b5c7c8	5b5cae3791f8b5bd518b6a2b0ac35352	896066089	https://downloads.hmpdacc.org/dacc/hhs/genome/microbiome/wgs/analysis/hmwgsqc/v2/SRS013239.tar.bz2	159591683	faab18e1a137731cffda88256001c2a4	buccal mucosa	1	male	None	Healthy Human Subjects	Human Microbiome Project (HMP)	Buccal_mucosa
SRS013252	faab18e1a137731cffda882560232e8a	596fc2de57601ec08a01fdee59b5cc90	1d087f2bd09b40eecdb0433d7a3c3265	7097122456	https://downloads.hmpdacc.org/dacc/hhs/genome/microbiome/wgs/analysis/hmwgsqc/v2/SRS013252.tar.bz2	159591683	faab18e1a137731cffda88256001c2a4	gingiva	1	male	None	Healthy Human Subjects	Human Microbiome Project (HMP)	Supragingival_plaque
SRS013502	faab18e1a137731cffda88256025e06f	596fc2de57601ec08a01fdee59b6025d	e7ebc1f6df3b9414a2fb7185c512f19f	2689117899	https://downloads.hmpdacc.org/dacc/hhs/genome/microbiome/wgs/analysis/hmwgsqc/v2/SRS013502.tar.bz2	159207311	faab18e1a137731cffda882560012baa	dorsum of tongue	1	male	None	Healthy Human Subjects	Human Microbiome Project (HMP)	Tongue_dorsum
SRS013506	faab18e1a137731cffda88256025fcb5	596fc2de57601ec08a01fdee59b61061	1c0bdf458fe597b36dd770fe3d13d4d5	1465158100	https://downloads.hmpdacc.org/dacc/hhs/genome/microbiome/wgs/analysis/hmwgsqc/v2/SRS013506.tar.bz2	159207311	faab18e1a137731cffda882560012baa	buccal mucosa	1	male	None	Healthy Human Subjects	Human Microbiome Project (HMP)	Buccal_mucosa
SRS013533	faab18e1a137731cffda8825602651a7	596fc2de57601ec08a01fdee59b62046	1f10a6d475fbf7b094f0bde2016963ab	3027568431	https://downloads.hmpdacc.org/dacc/hhs/genome/microbiome/wgs/analysis/hmwgsqc/v2/SRS013533.tar.bz2	159227541	faab18e1a137731cffda882560013829	gingiva	1	female	None	Healthy Human Subjects	Human Microbiome Project (HMP)	Supragingival_plaque
SRS013651	faab18e1a137731cffda8825602740f6	596fc2de57601ec08a01fdee59b68517	08d6eb47d625ba11a10a7b45c5549112	2538582971	https://downloads.hmpdacc.org/dacc/hhs/genome/microbiome/wgs/analysis/hmwgsqc/v2/SRS013651.tar.bz2	159288231	faab18e1a137731cffda882560015e55	dorsum of tongue	1	male	None	Healthy Human Subjects	Human Microbiome Project (HMP)	Tongue_dorsum
SRS013663	faab18e1a137731cffda8825602767f8	596fc2de57601ec08a01fdee59b68bda	5c41707ba168eb9e26b63acfd76db9da	2771351550	https://downloads.hmpdacc.org/dacc/hhs/genome/microbiome/wgs/analysis/hmwgsqc/v2/SRS013663.tar.bz2	159288231	faab18e1a137731cffda882560015e55	gingiva	1	male	None	Healthy Human Subjects	Human Microbiome Project (HMP)	Supragingival_plaque
SRS013705	faab18e1a137731cffda88256027ec15	596fc2de57601ec08a01fdee59b6a1cb	4590be46ffc341b746ac1fced2ed053e	7286921783	https://downloads.hmpdacc.org/dacc/hhs/genome/microbiome/wgs/analysis/hmwgsqc/v2/SRS013705.tar.bz2	159268001	faab18e1a137731cffda8825600153a2	dorsum of tongue	1	male	None	Healthy Human Subjects	Human Microbiome Project (HMP)	Tongue_dorsum
SRS013711	faab18e1a137731cffda88256027f5e7	596fc2de57601ec08a01fdee59b6a794	553efd9c091aca753a5da9162eae7673	751634275	https://downloads.hmpdacc.org/dacc/hhs/genome/microbiome/wgs/analysis/hmwgsqc/v2/SRS013711.tar.bz2	159268001	faab18e1a137731cffda8825600153a2	buccal mucosa	1	male	None	Healthy Human Subjects	Human Microbiome Project (HMP)	Buccal_mucosa
SRS013723	faab18e1a137731cffda8825602807e0	596fc2de57601ec08a01fdee59b6a84f	2334ccba328e3446d58935a49ee86986	6483909948	https://downloads.hmpdacc.org/dacc/hhs/genome/microbiome/wgs/analysis/hmwgsqc/v2/SRS013723.tar.bz2	159268001	faab18e1a137731cffda8825600153a2	gingiva	1	male	None	Healthy Human Subjects	Human Microbiome Project (HMP)	Supragingival_plaque
SRS013818	faab18e1a137731cffda882560289870	596fc2de57601ec08a01fdee59b6e64f	a7a09b59e8a66c4a64c3a537e0c11ccf	4084013557	https://downloads.hmpdacc.org/dacc/hhs/genome/microbiome/wgs/analysis/hmwgsqc/v2/SRS013818.tar.bz2	159571453	faab18e1a137731cffda88256001be7d	dorsum of tongue	1	male	None	Healthy Human Subjects	Human Microbiome Project (HMP)	Tongue_dorsum
SRS013825	faab18e1a137731cffda882560289b9d	596fc2de57601ec08a01fdee59b6e6a7	b56b3f5e6041b6e5c29c5b878ad4b990	563436760	https://downloads.hmpdacc.org/dacc/hhs/genome/microbiome/wgs/analysis/hmwgsqc/v2/SRS013825.tar.bz2	159571453	faab18e1a137731cffda88256001be7d	buccal mucosa	1	male	None	Healthy Human Subjects	Human Microbiome Project (HMP)	Buccal_mucosa
SRS013836	faab18e1a137731cffda88256028b244	596fc2de57601ec08a01fdee59b6e8d9	c29419c674e8477c262058c94be8d9b2	2773824100	https://downloads.hmpdacc.org/dacc/hhs/genome/microbiome/wgs/analysis/hmwgsqc/v2/SRS013836.tar.bz2	159571453	faab18e1a137731cffda88256001be7d	gingiva	1	male	None	Healthy Human Subjects	Human Microbiome Project (HMP)	Supragingival_plaque
SRS013879	faab18e1a137731cffda88256028cac9	596fc2de57601ec08a01fdee59b6fd97	30d69df4fb4b1778c88709b985d3a713	6112464420	https://downloads.hmpdacc.org/dacc/hhs/genome/microbiome/wgs/analysis/hmwgsqc/v2/SRS013879.tar.bz2	763435843	faab18e1a137731cffda882560067021	dorsum of tongue	1	male	None	Healthy Human Subjects	Human Microbiome Project (HMP)	Tongue_dorsum
SRS013881	faab18e1a137731cffda88256028d26c	596fc2de57601ec08a01fdee59b7004d	0be0baa5f4074ea1885b53ec1ed99b7f	666575143	https://downloads.hmpdacc.org/dacc/hhs/genome/microbiome/wgs/analysis/hmwgsqc/v2/SRS013881.tar.bz2	763435843	faab18e1a137731cffda882560067021	buccal mucosa	1	male	None	Healthy Human Subjects	Human Microbiome Project (HMP)	Buccal_mucosa
SRS013927	faab18e1a137731cffda88256028e9cf	596fc2de57601ec08a01fdee59b70cdf	8393be8c1dbf74cc6911ccfcd0dd1e5c	2572423783	https://downloads.hmpdacc.org/dacc/hhs/genome/microbiome/wgs/analysis/hmwgsqc/v2/SRS013927.tar.bz2	763516763	faab18e1a137731cffda882560068c26	dorsum of tongue	1	male	None	Healthy Human Subjects	Human Microbiome Project (HMP)	Tongue_dorsum
SRS013938	faab18e1a137731cffda88256028ecb4	596fc2de57601ec08a01fdee59b71c22	b7b2aa3ef6f0b3e97882de45b2982870	2547765789	https://downloads.hmpdacc.org/dacc/hhs/genome/microbiome/wgs/analysis/hmwgsqc/v2/SRS013938.tar.bz2	763516763	faab18e1a137731cffda882560068c26	gingiva	1	male	None	Healthy Human Subjects	Human Microbiome Project (HMP)	Supragingival_plaque
SRS013942	faab18e1a137731cffda88256028ff9c	596fc2de57601ec08a01fdee59b72a45	11cb282fd2bd3235963a0ec404385aee	562432852	https://downloads.hmpdacc.org/dacc/hhs/genome/microbiome/wgs/analysis/hmwgsqc/v2/SRS013942.tar.bz2	763496533	faab18e1a137731cffda88256006809f	portion of saliva	1	male	None	Healthy Human Subjects	Human Microbiome Project (HMP)	Saliva
SRS013945	faab18e1a137731cffda882560290193	596fc2de57601ec08a01fdee59b72bd9	72df171a481e84dc401ba357bb2bce4d	2006042200	https://downloads.hmpdacc.org/dacc/hhs/genome/microbiome/wgs/analysis/hmwgsqc/v2/SRS013945.tar.bz2	763496533	faab18e1a137731cffda88256006809f	buccal mucosa	1	male	None	Healthy Human Subjects	Human Microbiome Project (HMP)	Buccal_mucosa
SRS013946	faab18e1a137731cffda882560290861	596fc2de57601ec08a01fdee59b738d1	2f3eb882d63b22a16352a6107957178f	5104144709	https://downloads.hmpdacc.org/dacc/hhs/genome/microbiome/wgs/analysis/hmwgsqc/v2/SRS013946.tar.bz2	763496533	faab18e1a137731cffda88256006809f	gingiva	1	male	None	Healthy Human Subjects	Human Microbiome Project (HMP)	Keratinized_gingiva
SRS013947	faab18e1a137731cffda88256029151a	596fc2de57601ec08a01fdee59b73efe	fa69ae22d30716a84b70cc6def33ec02	2008200347	https://downloads.hmpdacc.org/dacc/hhs/genome/microbiome/wgs/analysis/hmwgsqc/v2/SRS013947.tar.bz2	763496533	faab18e1a137731cffda88256006809f	palatine tonsil	1	male	None	Healthy Human Subjects	Human Microbiome Project (HMP)	Palatine_tonsil
SRS013948	faab18e1a137731cffda8825602919ae	596fc2de57601ec08a01fdee59b7492b	cf553ff0abedd8f24ed974e195d4aae7	2091772740	https://downloads.hmpdacc.org/dacc/hhs/genome/microbiome/wgs/analysis/hmwgsqc/v2/SRS013948.tar.bz2	763496533	faab18e1a137731cffda88256006809f	throat	1	male	None	Healthy Human Subjects	Human Microbiome Project (HMP)	Throat
SRS013949	faab18e1a137731cffda882560292460	596fc2de57601ec08a01fdee59b74d4e	4ea6875fbfa899c5fb9dbc998ccb5b95	5170278936	https://downloads.hmpdacc.org/dacc/hhs/genome/microbiome/wgs/analysis/hmwgsqc/v2/SRS013949.tar.bz2	763496533	faab18e1a137731cffda88256006809f	gingiva	1	male	None	Healthy Human Subjects	Human Microbiome Project (HMP)	Supragingival_plaque
SRS013950	faab18e1a137731cffda882560292b6f	596fc2de57601ec08a01fdee59b75018	9f66ffc4fbd1abb0e9ec82be6e97855d	1907044343	https://downloads.hmpdacc.org/dacc/hhs/genome/microbiome/wgs/analysis/hmwgsqc/v2/SRS013950.tar.bz2	763496533	faab18e1a137731cffda88256006809f	gingiva	1	male	None	Healthy Human Subjects	Human Microbiome Project (HMP)	Subgingival_plaque
SRS013976	faab18e1a137731cffda8825602952a5	596fc2de57601ec08a01fdee59b780b3	a90672362599998796253dd595956d88	2306331	https://downloads.hmpdacc.org/dacc/hhs/genome/microbiome/wgs/analysis/hmwgsqc/v2/SRS013976.tar.bz2	763557224	faab18e1a137731cffda88256006a267	dorsum of tongue	1	female	None	Healthy Human Subjects	Human Microbiome Project (HMP)	Tongue_dorsum
SRS014107	faab18e1a137731cffda8825602955a9	596fc2de57601ec08a01fdee59b78db3	4ded38a52bb60045b39636af2d64e00a	711858347	https://downloads.hmpdacc.org/dacc/hhs/genome/microbiome/wgs/analysis/hmwgsqc/v2/SRS014107.tar.bz2	763435843	faab18e1a137731cffda882560067021	gingiva	1	male	None	Healthy Human Subjects	Human Microbiome Project (HMP)	Subgingival_plaque
SRS014124	faab18e1a137731cffda882560296368	596fc2de57601ec08a01fdee59b78ec0	c134e6f79e7f78c17b993b5bb73a2267	6751777967	https://downloads.hmpdacc.org/dacc/hhs/genome/microbiome/wgs/analysis/hmwgsqc/v2/SRS014124.tar.bz2	763820215	faab18e1a137731cffda88256006d6b3	dorsum of tongue	1	female	None	Healthy Human Subjects	Human Microbiome Project (HMP)	Tongue_dorsum
SRS014126	faab18e1a137731cffda882560297010	596fc2de57601ec08a01fdee59b795ed	78e36dd3b149af2bd764bf65c02d2528	887285562	https://downloads.hmpdacc.org/dacc/hhs/genome/microbiome/wgs/analysis/hmwgsqc/v2/SRS014126.tar.bz2	763820215	faab18e1a137731cffda88256006d6b3	buccal mucosa	1	female	None	Healthy Human Subjects	Human Microbiome Project (HMP)	Buccal_mucosa
SRS014127	faab18e1a137731cffda882560296368	596fc2de57601ec08a01fdee59b79d9f	8bc067dc72ab33c8a91b99d9a17534f9	3495208947	https://downloads.hmpdacc.org/dacc/hhs/genome/microbiome/wgs/analysis/hmwgsqc/v2/SRS014127.tar.bz2	763820215	faab18e1a137731cffda88256006d6b3	dorsum of tongue	1	female	None	Healthy Human Subjects	Human Microbiome Project (HMP)	Tongue_dorsum
SRS014271	faab18e1a137731cffda88256029fb97	596fc2de57601ec08a01fdee59b7aec5	2941691b455f40178f08e721b89c8e8e	6005221232	https://downloads.hmpdacc.org/dacc/hhs/genome/microbiome/wgs/analysis/hmwgsqc/v2/SRS014271.tar.bz2	763536994	faab18e1a137731cffda882560069414	dorsum of tongue	1	male	None	Healthy Human Subjects	Human Microbiome Project (HMP)	Tongue_dorsum
SRS014402	faab18e1a137731cffda8825602b1a5c	596fc2de57601ec08a01fdee59b7d749	b8c95253937d032da816bc27a5a933de	3853089928	https://downloads.hmpdacc.org/dacc/hhs/genome/microbiome/wgs/analysis/hmwgsqc/v2/SRS014402.tar.bz2	763698834	faab18e1a137731cffda88256006ba27	gingiva	1	female	None	Healthy Human Subjects	Human Microbiome Project (HMP)	Supragingival_plaque
SRS014404	faab18e1a137731cffda8825602b2198	596fc2de57601ec08a01fdee59b7e63d	2a572c4223424842ba180bebb1cb3db3	3616615570	https://downloads.hmpdacc.org/dacc/hhs/genome/microbiome/wgs/analysis/hmwgsqc/v2/SRS014404.tar.bz2	763698834	faab18e1a137731cffda88256006ba27	dorsum of tongue	1	female	None	Healthy Human Subjects	Human Microbiome Project (HMP)	Tongue_dorsum
SRS014468	faab18e1a137731cffda8825602bd882	596fc2de57601ec08a01fdee59b82c23	322e815c760b4c8b55e85b555ebe799a	174865669	https://downloads.hmpdacc.org/dacc/hhs/genome/microbiome/wgs/analysis/hmwgsqc/v2/SRS014468.tar.bz2	763577454	faab18e1a137731cffda88256006a2da	portion of saliva	1	female	None	Healthy Human Subjects	Human Microbiome Project (HMP)	Saliva
SRS014470	faab18e1a137731cffda8825602bda34	596fc2de57601ec08a01fdee59b82db0	16f221bd3f7dcbf40b3a55bb7c3eea1b	5614806525	https://downloads.hmpdacc.org/dacc/hhs/genome/microbiome/wgs/analysis/hmwgsqc/v2/SRS014470.tar.bz2	763577454	faab18e1a137731cffda88256006a2da	dorsum of tongue	1	female	None	Healthy Human Subjects	Human Microbiome Project (HMP)	Tongue_dorsum
SRS014472	faab18e1a137731cffda8825602be6d0	596fc2de57601ec08a01fdee59b8318a	82559820fcaec607dd104ff755424a30	181856675	https://downloads.hmpdacc.org/dacc/hhs/genome/microbiome/wgs/analysis/hmwgsqc/v2/SRS014472.tar.bz2	763577454	faab18e1a137731cffda88256006a2da	buccal mucosa	1	female	None	Healthy Human Subjects	Human Microbiome Project (HMP)	Buccal_mucosa
SRS014473	faab18e1a137731cffda8825602bf201	596fc2de57601ec08a01fdee59b83ffa	47dcb8d6485d9a7b5a1998b1c2270977	3873220342	https://downloads.hmpdacc.org/dacc/hhs/genome/microbiome/wgs/analysis/hmwgsqc/v2/SRS014473.tar.bz2	763577454	faab18e1a137731cffda88256006a2da	gingiva	1	female	None	Healthy Human Subjects	Human Microbiome Project (HMP)	Keratinized_gingiva
SRS014474	faab18e1a137731cffda8825602c0011	596fc2de57601ec08a01fdee59b84f46	2e12e7fc5250d4626f276cd71ee3aff5	257104096	https://downloads.hmpdacc.org/dacc/hhs/genome/microbiome/wgs/analysis/hmwgsqc/v2/SRS014474.tar.bz2	763577454	faab18e1a137731cffda88256006a2da	palatine tonsil	1	female	None	Healthy Human Subjects	Human Microbiome Project (HMP)	Palatine_tonsil
SRS014475	faab18e1a137731cffda8825602c0c62	596fc2de57601ec08a01fdee59b85f09	dd85ff79c0d7e6710e39a77810bfc7a7	99527955	https://downloads.hmpdacc.org/dacc/hhs/genome/microbiome/wgs/analysis/hmwgsqc/v2/SRS014475.tar.bz2	763577454	faab18e1a137731cffda88256006a2da	throat	1	female	None	Healthy Human Subjects	Human Microbiome Project (HMP)	Throat
SRS014476	faab18e1a137731cffda8825602c1449	596fc2de57601ec08a01fdee59b862c7	6cc088082329f4f609215c0a761b7f5c	3276106972	https://downloads.hmpdacc.org/dacc/hhs/genome/microbiome/wgs/analysis/hmwgsqc/v2/SRS014476.tar.bz2	763577454	faab18e1a137731cffda88256006a2da	gingiva	1	female	None	Healthy Human Subjects	Human Microbiome Project (HMP)	Supragingival_plaque
SRS014477	faab18e1a137731cffda8825602c19a4	596fc2de57601ec08a01fdee59b869ee	70224e789b976a5c8666b8638608d11e	782338546	https://downloads.hmpdacc.org/dacc/hhs/genome/microbiome/wgs/analysis/hmwgsqc/v2/SRS014477.tar.bz2	763577454	faab18e1a137731cffda88256006a2da	gingiva	1	female	None	Healthy Human Subjects	Human Microbiome Project (HMP)	Subgingival_plaque
SRS014524	faab18e1a137731cffda8825602c3ea1	596fc2de57601ec08a01fdee59b87cf7	8b5883476487415b287a13719a03499e	2735705546	https://downloads.hmpdacc.org/dacc/hhs/genome/microbiome/wgs/analysis/hmwgsqc/v2/SRS014524.tar.bz2	763638144	faab18e1a137731cffda88256006b0a4	gingiva	1	female	None	Healthy Human Subjects	Human Microbiome Project (HMP)	Supragingival_plaque
SRS014528	faab18e1a137731cffda8825602c469f	596fc2de57601ec08a01fdee59b8820e	cd32f93e1316ea0fb752274ea1faff45	1971783880	https://downloads.hmpdacc.org/dacc/hhs/genome/microbiome/wgs/analysis/hmwgsqc/v2/SRS014528.tar.bz2	763638144	faab18e1a137731cffda88256006b0a4	dorsum of tongue	1	female	None	Healthy Human Subjects	Human Microbiome Project (HMP)	Tongue_dorsum
SRS014530	faab18e1a137731cffda8825602c4cf7	596fc2de57601ec08a01fdee59b8876c	69f6130d85b421474c7630f847b19682	1698355221	https://downloads.hmpdacc.org/dacc/hhs/genome/microbiome/wgs/analysis/hmwgsqc/v2/SRS014530.tar.bz2	763638144	faab18e1a137731cffda88256006b0a4	buccal mucosa	1	female	None	Healthy Human Subjects	Human Microbiome Project (HMP)	Buccal_mucosa
SRS014573	faab18e1a137731cffda8825602cca00	596fc2de57601ec08a01fdee59b8957d	797729ef9ef352857fe4fa3416e79082	5509097485	https://downloads.hmpdacc.org/dacc/hhs/genome/microbiome/wgs/analysis/hmwgsqc/v2/SRS014573.tar.bz2	763840445	faab18e1a137731cffda88256006dda2	dorsum of tongue	1	female	None	Healthy Human Subjects	Human Microbiome Project (HMP)	Tongue_dorsum
SRS014575	faab18e1a137731cffda8825602ccab2	596fc2de57601ec08a01fdee59b8a2d0	174718398d6d5408e8a3652e4a35437a	223042185	https://downloads.hmpdacc.org/dacc/hhs/genome/microbiome/wgs/analysis/hmwgsqc/v2/SRS014575.tar.bz2	763840445	faab18e1a137731cffda88256006dda2	buccal mucosa	1	female	None	Healthy Human Subjects	Human Microbiome Project (HMP)	Buccal_mucosa
SRS014578	faab18e1a137731cffda8825602cd6d0	596fc2de57601ec08a01fdee59b8abd5	675e435133e476eed8efda1f86140e31	3368442105	https://downloads.hmpdacc.org/dacc/hhs/genome/microbiome/wgs/analysis/hmwgsqc/v2/SRS014578.tar.bz2	763840445	faab18e1a137731cffda88256006dda2	gingiva	1	female	None	Healthy Human Subjects	Human Microbiome Project (HMP)	Supragingival_plaque
SRS014684	faab18e1a137731cffda8825602dd954	596fc2de57601ec08a01fdee59b8ecc7	b92c066acb50ad1a95e9bf5df31049a6	8144123962	https://downloads.hmpdacc.org/dacc/hhs/genome/microbiome/wgs/analysis/hmwgsqc/v2/SRS014684.tar.bz2	763961826	faab18e1a137731cffda882560070241	dorsum of tongue	1	male	None	Healthy Human Subjects	Human Microbiome Project (HMP)	Tongue_dorsum
SRS014686	faab18e1a137731cffda8825602de501	596fc2de57601ec08a01fdee59b8fb32	6fb82bf74647224e940641b945a8ac84	438999628	https://downloads.hmpdacc.org/dacc/hhs/genome/microbiome/wgs/analysis/hmwgsqc/v2/SRS014686.tar.bz2	763961826	faab18e1a137731cffda882560070241	buccal mucosa	1	male	None	Healthy Human Subjects	Human Microbiome Project (HMP)	Buccal_mucosa
SRS014687	faab18e1a137731cffda8825602ded94	596fc2de57601ec08a01fdee59b90124	e7db62f393c32197d5f4784fb3b19d76	6856738380	https://downloads.hmpdacc.org/dacc/hhs/genome/microbiome/wgs/analysis/hmwgsqc/v2/SRS014687.tar.bz2	763961826	faab18e1a137731cffda882560070241	gingiva	1	male	None	Healthy Human Subjects	Human Microbiome Project (HMP)	Keratinized_gingiva
SRS014689	faab18e1a137731cffda8825602df37c	596fc2de57601ec08a01fdee59b90ffa	fd6b84c170ca20795b52899aa4771c2a	1470752520	https://downloads.hmpdacc.org/dacc/hhs/genome/microbiome/wgs/analysis/hmwgsqc/v2/SRS014689.tar.bz2	763961826	faab18e1a137731cffda882560070241	throat	1	male	None	Healthy Human Subjects	Human Microbiome Project (HMP)	Throat
SRS014690	faab18e1a137731cffda8825602df921	596fc2de57601ec08a01fdee59b91e78	d690eb77a591738676dfdb824c9e4d3b	3976909176	https://downloads.hmpdacc.org/dacc/hhs/genome/microbiome/wgs/analysis/hmwgsqc/v2/SRS014690.tar.bz2	763961826	faab18e1a137731cffda882560070241	gingiva	1	male	None	Healthy Human Subjects	Human Microbiome Project (HMP)	Supragingival_plaque
SRS014691	faab18e1a137731cffda8825602e05cb	596fc2de57601ec08a01fdee59b92631	a619496d6099e0d13d546417be6ce083	1875764168	https://downloads.hmpdacc.org/dacc/hhs/genome/microbiome/wgs/analysis/hmwgsqc/v2/SRS014691.tar.bz2	763961826	faab18e1a137731cffda882560070241	gingiva	1	male	None	Healthy Human Subjects	Human Microbiome Project (HMP)	Subgingival_plaque
SRS014692	faab18e1a137731cffda8825602e0e79	596fc2de57601ec08a01fdee59b92b47	9dbffa1ea3a6713dbf0040fd6fe3ad89	918863743	https://downloads.hmpdacc.org/dacc/hhs/genome/microbiome/wgs/analysis/hmwgsqc/v2/SRS014692.tar.bz2	763961826	faab18e1a137731cffda882560070241	portion of saliva	1	male	None	Healthy Human Subjects	Human Microbiome Project (HMP)	Saliva
SRS014728	faab18e1a137731cffda8825602e10c5	596fc2de57601ec08a01fdee59b92c72	7d568a5585dff641ec984f252743a09a	2863839990	https://downloads.hmpdacc.org/dacc/hhs/genome/microbiome/wgs/analysis/hmwgsqc/v2/SRS014728.tar.bz2	763719065	faab18e1a137731cffda88256006c201	dorsum of tongue	1	female	None	Healthy Human Subjects	Human Microbiome Project (HMP)	Tongue_dorsum
SRS014787	faab18e1a137731cffda8825602ea8db	596fc2de57601ec08a01fdee59b93fb4	49a8aa0687d41435a64391b95fab5213	1127241260	https://downloads.hmpdacc.org/dacc/hhs/genome/microbiome/wgs/analysis/hmwgsqc/v2/SRS014787.tar.bz2	763921366	faab18e1a137731cffda88256006f845	buccal mucosa	1	female	None	Healthy Human Subjects	Human Microbiome Project (HMP)	Buccal_mucosa
SRS014888	faab18e1a137731cffda8825602fa3dc	596fc2de57601ec08a01fdee59b95c24	8be2bf0c19af36a3176aeb6960db5c48	5691058068	https://downloads.hmpdacc.org/dacc/hhs/genome/microbiome/wgs/analysis/hmwgsqc/v2/SRS014888.tar.bz2	763860675	faab18e1a137731cffda88256006ec30	dorsum of tongue	1	male	None	Healthy Human Subjects	Human Microbiome Project (HMP)	Tongue_dorsum
SRS014890	faab18e1a137731cffda8825602fa9fa	596fc2de57601ec08a01fdee59b95f18	16e3de6268788bd2753ad3d01d221d73	157995771	https://downloads.hmpdacc.org/dacc/hhs/genome/microbiome/wgs/analysis/hmwgsqc/v2/SRS014890.tar.bz2	763860675	faab18e1a137731cffda88256006ec30	buccal mucosa	1	male	None	Healthy Human Subjects	Human Microbiome Project (HMP)	Buccal_mucosa
SRS014894	faab18e1a137731cffda8825602fb0ea	596fc2de57601ec08a01fdee59b96521	da1aee663228bb22cfb1b4acb110c80c	2292838686	https://downloads.hmpdacc.org/dacc/hhs/genome/microbiome/wgs/analysis/hmwgsqc/v2/SRS014894.tar.bz2	763860675	faab18e1a137731cffda88256006ec30	gingiva	1	male	None	Healthy Human Subjects	Human Microbiome Project (HMP)	Supragingival_plaque
SRS014935	faab18e1a137731cffda88256030110d	596fc2de57601ec08a01fdee59b97151	783e053af3967563340176c73e458c39	4373249652	https://downloads.hmpdacc.org/dacc/hhs/genome/microbiome/wgs/analysis/hmwgsqc/v2/SRS014935.tar.bz2	763880905	faab18e1a137731cffda88256006f14e	dorsum of tongue	1	male	None	Healthy Human Subjects	Human Microbiome Project (HMP)	Tongue_dorsum
SRS014941	faab18e1a137731cffda882560301167	596fc2de57601ec08a01fdee59b97346	44ba2daaf7c8513c7de0eb7b4a0e0e0e	2133536581	https://downloads.hmpdacc.org/dacc/hhs/genome/microbiome/wgs/analysis/hmwgsqc/v2/SRS014941.tar.bz2	763880905	faab18e1a137731cffda88256006f14e	gingiva	1	male	None	Healthy Human Subjects	Human Microbiome Project (HMP)	Supragingival_plaque
SRS015038	faab18e1a137731cffda882560310077	596fc2de57601ec08a01fdee59b98e70	c6adc2faaed4a3aeb697b66029139b54	2869480332	https://downloads.hmpdacc.org/dacc/hhs/genome/microbiome/wgs/analysis/hmwgsqc/v2/SRS015038.tar.bz2	763901136	faab18e1a137731cffda88256006f29d	dorsum of tongue	1	female	None	Healthy Human Subjects	Human Microbiome Project (HMP)	Tongue_dorsum
SRS015040	faab18e1a137731cffda88256031055e	596fc2de57601ec08a01fdee59b9910e	791ce399ab1a51ff26b917f82bce5214	702387979	https://downloads.hmpdacc.org/dacc/hhs/genome/microbiome/wgs/analysis/hmwgsqc/v2/SRS015040.tar.bz2	763901136	faab18e1a137731cffda88256006f29d	buccal mucosa	1	female	None	Healthy Human Subjects	Human Microbiome Project (HMP)	Buccal_mucosa
SRS015044	faab18e1a137731cffda8825603105f5	596fc2de57601ec08a01fdee59b99a39	7c7571042356b3e78bb51efde936cabc	3652256371	https://downloads.hmpdacc.org/dacc/hhs/genome/microbiome/wgs/analysis/hmwgsqc/v2/SRS015044.tar.bz2	763901136	faab18e1a137731cffda88256006f29d	gingiva	1	female	None	Healthy Human Subjects	Human Microbiome Project (HMP)	Supragingival_plaque
SRS015055	faab18e1a137731cffda882560312572	596fc2de57601ec08a01fdee59b9a277	2841467ebbbff274c20d7caa931faaa2	597489127	https://downloads.hmpdacc.org/dacc/hhs/genome/microbiome/wgs/analysis/hmwgsqc/v2/SRS015055.tar.bz2	763577454	faab18e1a137731cffda88256006a2da	portion of saliva	2	female	None	Healthy Human Subjects	Human Microbiome Project (HMP)	Saliva
SRS015057	faab18e1a137731cffda8825603134cf	596fc2de57601ec08a01fdee59b9b103	f23abd473ec173224580961f87531e6e	7101267405	https://downloads.hmpdacc.org/dacc/hhs/genome/microbiome/wgs/analysis/hmwgsqc/v2/SRS015057.tar.bz2	763577454	faab18e1a137731cffda88256006a2da	dorsum of tongue	2	female	None	Healthy Human Subjects	Human Microbiome Project (HMP)	Tongue_dorsum
SRS015059	faab18e1a137731cffda882560313db4	596fc2de57601ec08a01fdee59b9bbc2	9d4dd8f13177dbf6c3e023fd55f08d3d	71631974	https://downloads.hmpdacc.org/dacc/hhs/genome/microbiome/wgs/analysis/hmwgsqc/v2/SRS015059.tar.bz2	763577454	faab18e1a137731cffda88256006a2da	buccal mucosa	2	female	None	Healthy Human Subjects	Human Microbiome Project (HMP)	Buccal_mucosa
SRS015060	faab18e1a137731cffda882560314b34	596fc2de57601ec08a01fdee59b9bf30	7633c105e0bf63fadeec5c02ef9076f3	2456628633	https://downloads.hmpdacc.org/dacc/hhs/genome/microbiome/wgs/analysis/hmwgsqc/v2/SRS015060.tar.bz2	763577454	faab18e1a137731cffda88256006a2da	gingiva	2	female	None	Healthy Human Subjects	Human Microbiome Project (HMP)	Keratinized_gingiva
SRS015061	faab18e1a137731cffda8825603151f8	596fc2de57601ec08a01fdee59b9c730	8cf0c547f6113328b8871d9595801c52	272327125	https://downloads.hmpdacc.org/dacc/hhs/genome/microbiome/wgs/analysis/hmwgsqc/v2/SRS015061.tar.bz2	763577454	faab18e1a137731cffda88256006a2da	palatine tonsil	2	female	None	Healthy Human Subjects	Human Microbiome Project (HMP)	Palatine_tonsil
SRS015062	faab18e1a137731cffda8825603152d8	596fc2de57601ec08a01fdee59b9d719	96c455225ea351fccf24de181e74abe5	117648278	https://downloads.hmpdacc.org/dacc/hhs/genome/microbiome/wgs/analysis/hmwgsqc/v2/SRS015062.tar.bz2	763577454	faab18e1a137731cffda88256006a2da	throat	2	female	None	Healthy Human Subjects	Human Microbiome Project (HMP)	Throat
SRS015063	faab18e1a137731cffda8825603159ac	596fc2de57601ec08a01fdee59b9d9a8	574e6ab1da1b5d9a9ac63e29b2798937	4208218446	https://downloads.hmpdacc.org/dacc/hhs/genome/microbiome/wgs/analysis/hmwgsqc/v2/SRS015063.tar.bz2	763577454	faab18e1a137731cffda88256006a2da	gingiva	2	female	None	Healthy Human Subjects	Human Microbiome Project (HMP)	Supragingival_plaque
SRS015064	faab18e1a137731cffda882560315b65	596fc2de57601ec08a01fdee59b9e59f	de59163af408b340b759c94765f5e4f4	1944271588	https://downloads.hmpdacc.org/dacc/hhs/genome/microbiome/wgs/analysis/hmwgsqc/v2/SRS015064.tar.bz2	763577454	faab18e1a137731cffda88256006a2da	gingiva	2	female	None	Healthy Human Subjects	Human Microbiome Project (HMP)	Subgingival_plaque
SRS015116	faab18e1a137731cffda882560310077	596fc2de57601ec08a01fdee59ba1ba7	b5806fbae3cabc1e33f3fc402369d8bd	2613583957	https://downloads.hmpdacc.org/dacc/hhs/genome/microbiome/wgs/analysis/hmwgsqc/v2/SRS015116.tar.bz2	763901136	faab18e1a137731cffda88256006f29d	dorsum of tongue	1	female	None	Healthy Human Subjects	Human Microbiome Project (HMP)	Tongue_dorsum
SRS015120	faab18e1a137731cffda88256031055e	596fc2de57601ec08a01fdee59ba2851	8a7f1f8a5956723559c490cb1d2fa5f6	2032952956	https://downloads.hmpdacc.org/dacc/hhs/genome/microbiome/wgs/analysis/hmwgsqc/v2/SRS015120.tar.bz2	763901136	faab18e1a137731cffda88256006f29d	buccal mucosa	1	female	None	Healthy Human Subjects	Human Microbiome Project (HMP)	Buccal_mucosa
SRS015128	faab18e1a137731cffda8825603105f5	596fc2de57601ec08a01fdee59ba2a38	1d56b3993e0f7409293a184a9b790eee	2270400088	https://downloads.hmpdacc.org/dacc/hhs/genome/microbiome/wgs/analysis/hmwgsqc/v2/SRS015128.tar.bz2	763901136	faab18e1a137731cffda88256006f29d	gingiva	1	female	None	Healthy Human Subjects	Human Microbiome Project (HMP)	Supragingival_plaque
SRS015154	faab18e1a137731cffda88256031e093	596fc2de57601ec08a01fdee59ba4418	c34d29fd263d4b35bbb739c7a006b7d1	486127009	https://downloads.hmpdacc.org/dacc/hhs/genome/microbiome/wgs/analysis/hmwgsqc/v2/SRS015154.tar.bz2	763759525	faab18e1a137731cffda88256006d20c	buccal mucosa	1	female	None	Healthy Human Subjects	Human Microbiome Project (HMP)	Buccal_mucosa
SRS015158	faab18e1a137731cffda88256031efc8	596fc2de57601ec08a01fdee59ba4a52	ff65fd6e9c1b0b585a7de8f9595b6618	4719616562	https://downloads.hmpdacc.org/dacc/hhs/genome/microbiome/wgs/analysis/hmwgsqc/v2/SRS015158.tar.bz2	763759525	faab18e1a137731cffda88256006d20c	gingiva	1	female	None	Healthy Human Subjects	Human Microbiome Project (HMP)	Supragingival_plaque
SRS015174	faab18e1a137731cffda882560320ab2	596fc2de57601ec08a01fdee59ba6089	04a5297ffde70c6a0992f547e33f5a39	8320301930	https://downloads.hmpdacc.org/dacc/hhs/genome/microbiome/wgs/analysis/hmwgsqc/v2/SRS015174.tar.bz2	763759525	faab18e1a137731cffda88256006d20c	dorsum of tongue	1	female	None	Healthy Human Subjects	Human Microbiome Project (HMP)	Tongue_dorsum
SRS015209	faab18e1a137731cffda882560326995	596fc2de57601ec08a01fdee59ba71c6	2cbda471e667206dbe986c612ff9345d	7383503621	https://downloads.hmpdacc.org/dacc/hhs/genome/microbiome/wgs/analysis/hmwgsqc/v2/SRS015209.tar.bz2	764143897	faab18e1a137731cffda882560073677	dorsum of tongue	1	female	None	Healthy Human Subjects	Human Microbiome Project (HMP)	Tongue_dorsum
SRS015215	faab18e1a137731cffda882560326f4d	596fc2de57601ec08a01fdee59ba77b9	1e694c2740a5b7714a95f2a83d4ab5e2	3578258197	https://downloads.hmpdacc.org/dacc/hhs/genome/microbiome/wgs/analysis/hmwgsqc/v2/SRS015215.tar.bz2	764143897	faab18e1a137731cffda882560073677	gingiva	1	female	None	Healthy Human Subjects	Human Microbiome Project (HMP)	Supragingival_plaque
SRS015272	faab18e1a137731cffda882560331185	596fc2de57601ec08a01fdee59ba992b	38f18a55c2f51cac4bc7198ad77466f0	5023537757	https://downloads.hmpdacc.org/dacc/hhs/genome/microbiome/wgs/analysis/hmwgsqc/v2/SRS015272.tar.bz2	763982056	faab18e1a137731cffda882560070871	dorsum of tongue	1	male	None	Healthy Human Subjects	Human Microbiome Project (HMP)	Tongue_dorsum
SRS015274	faab18e1a137731cffda882560331523	596fc2de57601ec08a01fdee59baa8b4	7c768f2a2d5e12050599904301fa4acd	211648279	https://downloads.hmpdacc.org/dacc/hhs/genome/microbiome/wgs/analysis/hmwgsqc/v2/SRS015274.tar.bz2	763982056	faab18e1a137731cffda882560070871	buccal mucosa	1	male	None	Healthy Human Subjects	Human Microbiome Project (HMP)	Buccal_mucosa
SRS015278	faab18e1a137731cffda882560332117	596fc2de57601ec08a01fdee59bab108	0584fa81dc5d45c43a1b1482d4d16324	2973656473	https://downloads.hmpdacc.org/dacc/hhs/genome/microbiome/wgs/analysis/hmwgsqc/v2/SRS015278.tar.bz2	763982056	faab18e1a137731cffda882560070871	gingiva	1	male	None	Healthy Human Subjects	Human Microbiome Project (HMP)	Supragingival_plaque
SRS015296	faab18e1a137731cffda882560331185	596fc2de57601ec08a01fdee59bacfbb	c2d0e9de4666d137ab8db93db3877e22	2796196121	https://downloads.hmpdacc.org/dacc/hhs/genome/microbiome/wgs/analysis/hmwgsqc/v2/SRS015296.tar.bz2	763982056	faab18e1a137731cffda882560070871	dorsum of tongue	1	male	None	Healthy Human Subjects	Human Microbiome Project (HMP)	Tongue_dorsum
SRS015308	faab18e1a137731cffda882560332117	596fc2de57601ec08a01fdee59badf76	abe0bd4981a6ae2a24a87d1f239ef49e	3828514670	https://downloads.hmpdacc.org/dacc/hhs/genome/microbiome/wgs/analysis/hmwgsqc/v2/SRS015308.tar.bz2	763982056	faab18e1a137731cffda882560070871	gingiva	1	male	None	Healthy Human Subjects	Human Microbiome Project (HMP)	Supragingival_plaque
SRS015374	faab18e1a137731cffda882560341221	596fc2de57601ec08a01fdee59baf364	0bce6a4a597c55ae867033fa7f617116	394412321	https://downloads.hmpdacc.org/dacc/hhs/genome/microbiome/wgs/analysis/hmwgsqc/v2/SRS015374.tar.bz2	764042746	faab18e1a137731cffda882560071888	buccal mucosa	1	female	None	Healthy Human Subjects	Human Microbiome Project (HMP)	Buccal_mucosa
SRS015378	faab18e1a137731cffda8825603414d3	596fc2de57601ec08a01fdee59bafc13	2997e84f30a80fa02b3c7c1a86cf82d0	1791342187	https://downloads.hmpdacc.org/dacc/hhs/genome/microbiome/wgs/analysis/hmwgsqc/v2/SRS015378.tar.bz2	764042746	faab18e1a137731cffda882560071888	gingiva	1	female	None	Healthy Human Subjects	Human Microbiome Project (HMP)	Supragingival_plaque
SRS015395	faab18e1a137731cffda882560341cc2	596fc2de57601ec08a01fdee59bb1253	9cd5650085440f69e71dcf960a564911	4883257745	https://downloads.hmpdacc.org/dacc/hhs/genome/microbiome/wgs/analysis/hmwgsqc/v2/SRS015395.tar.bz2	764042746	faab18e1a137731cffda882560071888	dorsum of tongue	1	female	None	Healthy Human Subjects	Human Microbiome Project (HMP)	Tongue_dorsum
SRS015434	faab18e1a137731cffda88256034749d	596fc2de57601ec08a01fdee59bb2a5f	9b1a3f1b6625af56807ffe1a80b78e16	7097982670	https://downloads.hmpdacc.org/dacc/hhs/genome/microbiome/wgs/analysis/hmwgsqc/v2/SRS015434.tar.bz2	764083206	faab18e1a137731cffda882560072ab6	dorsum of tongue	1	male	None	Healthy Human Subjects	Human Microbiome Project (HMP)	Tongue_dorsum
SRS015436	faab18e1a137731cffda882560347a4f	596fc2de57601ec08a01fdee59bb3575	7157262c7981200ad2d57e26693bf830	1548894002	https://downloads.hmpdacc.org/dacc/hhs/genome/microbiome/wgs/analysis/hmwgsqc/v2/SRS015436.tar.bz2	764083206	faab18e1a137731cffda882560072ab6	buccal mucosa	1	male	None	Healthy Human Subjects	Human Microbiome Project (HMP)	Buccal_mucosa
SRS015440	faab18e1a137731cffda882560348758	596fc2de57601ec08a01fdee59bb3c68	cd0c21f923c0a08e4888b536df522107	3994596274	https://downloads.hmpdacc.org/dacc/hhs/genome/microbiome/wgs/analysis/hmwgsqc/v2/SRS015440.tar.bz2	764083206	faab18e1a137731cffda882560072ab6	gingiva	1	male	None	Healthy Human Subjects	Human Microbiome Project (HMP)	Supragingival_plaque
SRS015470	faab18e1a137731cffda882560348758	596fc2de57601ec08a01fdee59bb5708	3f7e13c7aa4ba5d83759f7b65529c870	4818046997	https://downloads.hmpdacc.org/dacc/hhs/genome/microbiome/wgs/analysis/hmwgsqc/v2/SRS015470.tar.bz2	764083206	faab18e1a137731cffda882560072ab6	gingiva	1	male	None	Healthy Human Subjects	Human Microbiome Project (HMP)	Supragingival_plaque
SRS015484	faab18e1a137731cffda88256034e53c	596fc2de57601ec08a01fdee59bb6192	9e88748c22c08b522c4b48a66922a037	2319167931	https://downloads.hmpdacc.org/dacc/hhs/genome/microbiome/wgs/analysis/hmwgsqc/v2/SRS015484.tar.bz2	764245047	faab18e1a137731cffda8825600748d0	dorsum of tongue	1	female	None	Healthy Human Subjects	Human Microbiome Project (HMP)	Tongue_dorsum
SRS015537	faab18e1a137731cffda882560355e9a	596fc2de57601ec08a01fdee59bb6e79	9b4cb32ddc35babd7eaa325fd691d761	4732236726	https://downloads.hmpdacc.org/dacc/hhs/genome/microbiome/wgs/analysis/hmwgsqc/v2/SRS015537.tar.bz2	764285508	faab18e1a137731cffda8825600750c6	dorsum of tongue	1	male	None	Healthy Human Subjects	Human Microbiome Project (HMP)	Tongue_dorsum
SRS015540	faab18e1a137731cffda882560356a1b	596fc2de57601ec08a01fdee59bb7d0a	e9455d4ffbd2ea314a9660cf498267b2	860190577	https://downloads.hmpdacc.org/dacc/hhs/genome/microbiome/wgs/analysis/hmwgsqc/v2/SRS015540.tar.bz2	764285508	faab18e1a137731cffda8825600750c6	buccal mucosa	1	male	None	Healthy Human Subjects	Human Microbiome Project (HMP)	Buccal_mucosa
SRS015574	faab18e1a137731cffda882560358c55	596fc2de57601ec08a01fdee59bb8355	7cba350bc9f51a3a399774c04487281a	3950520104	https://downloads.hmpdacc.org/dacc/hhs/genome/microbiome/wgs/analysis/hmwgsqc/v2/SRS015574.tar.bz2	764285508	faab18e1a137731cffda8825600750c6	gingiva	1	male	None	Healthy Human Subjects	Human Microbiome Project (HMP)	Supragingival_plaque
SRS015590	faab18e1a137731cffda88256035aa1a	596fc2de57601ec08a01fdee59bbb72b	4c77934c299ef6ed2d5441cd0426d240	3148962804	https://downloads.hmpdacc.org/dacc/hhs/genome/microbiome/wgs/analysis/hmwgsqc/v2/SRS015590.tar.bz2	764346198	faab18e1a137731cffda882560077ad4	dorsum of tongue	1	female	None	Healthy Human Subjects	Human Microbiome Project (HMP)	Tongue_dorsum
SRS015592	faab18e1a137731cffda88256035aa7c	596fc2de57601ec08a01fdee59bbc51c	1d72f54f67c3220796e9562695f182ca	1433158127	https://downloads.hmpdacc.org/dacc/hhs/genome/microbiome/wgs/analysis/hmwgsqc/v2/SRS015592.tar.bz2	764346198	faab18e1a137731cffda882560077ad4	buccal mucosa	1	female	None	Healthy Human Subjects	Human Microbiome Project (HMP)	Buccal_mucosa
SRS015596	faab18e1a137731cffda88256035b7e4	596fc2de57601ec08a01fdee59bbd49f	eb91a0c0e368aede3cbee5e20e7dc185	2626943514	https://downloads.hmpdacc.org/dacc/hhs/genome/microbiome/wgs/analysis/hmwgsqc/v2/SRS015596.tar.bz2	764346198	faab18e1a137731cffda882560077ad4	gingiva	1	female	None	Healthy Human Subjects	Human Microbiome Project (HMP)	Supragingival_plaque
SRS015644	faab18e1a137731cffda882560361eaf	596fc2de57601ec08a01fdee59bbea01	f92b66a93c73653062b24f9c6673169b	5326378549	https://downloads.hmpdacc.org/dacc/hhs/genome/microbiome/wgs/analysis/hmwgsqc/v2/SRS015644.tar.bz2	764487809	faab18e1a137731cffda88256007a718	dorsum of tongue	1	male	None	Healthy Human Subjects	Human Microbiome Project (HMP)	Tongue_dorsum
SRS015646	faab18e1a137731cffda882560362bc2	596fc2de57601ec08a01fdee59bbf277	6142bedc0c9b7b03c685282af53f9172	1185179767	https://downloads.hmpdacc.org/dacc/hhs/genome/microbiome/wgs/analysis/hmwgsqc/v2/SRS015646.tar.bz2	764487809	faab18e1a137731cffda88256007a718	buccal mucosa	1	male	None	Healthy Human Subjects	Human Microbiome Project (HMP)	Buccal_mucosa
SRS015650	faab18e1a137731cffda88256036325a	596fc2de57601ec08a01fdee59bbf58a	6a893f992e0cd00a6f55efacfc486c2b	2053418761	https://downloads.hmpdacc.org/dacc/hhs/genome/microbiome/wgs/analysis/hmwgsqc/v2/SRS015650.tar.bz2	764487809	faab18e1a137731cffda88256007a718	gingiva	1	male	None	Healthy Human Subjects	Human Microbiome Project (HMP)	Supragingival_plaque
SRS015686	faab18e1a137731cffda8825603698fd	596fc2de57601ec08a01fdee59bbfe59	6d27872120bd3db5aa6a34867a4cab2c	2857119373	https://downloads.hmpdacc.org/dacc/hhs/genome/microbiome/wgs/analysis/hmwgsqc/v2/SRS015686.tar.bz2	764467579	faab18e1a137731cffda882560079834	dorsum of tongue	1	female	None	Healthy Human Subjects	Human Microbiome Project (HMP)	Tongue_dorsum
SRS015688	faab18e1a137731cffda88256036a032	596fc2de57601ec08a01fdee59bc0e0e	64f2ad670865e641357bb152e59a7899	1935131551	https://downloads.hmpdacc.org/dacc/hhs/genome/microbiome/wgs/analysis/hmwgsqc/v2/SRS015688.tar.bz2	764467579	faab18e1a137731cffda882560079834	buccal mucosa	1	female	None	Healthy Human Subjects	Human Microbiome Project (HMP)	Buccal_mucosa
SRS015692	faab18e1a137731cffda88256036ac1f	596fc2de57601ec08a01fdee59bc1116	2e137e8f1a08d8df196f1e56d60baee6	3065822738	https://downloads.hmpdacc.org/dacc/hhs/genome/microbiome/wgs/analysis/hmwgsqc/v2/SRS015692.tar.bz2	764467579	faab18e1a137731cffda882560079834	gingiva	1	female	None	Healthy Human Subjects	Human Microbiome Project (HMP)	Supragingival_plaque
SRS015745	faab18e1a137731cffda88256036fb97	596fc2de57601ec08a01fdee59bc2aca	e96b33f32ba734e0d87f54e45cc3ccd6	720502100	https://downloads.hmpdacc.org/dacc/hhs/genome/microbiome/wgs/analysis/hmwgsqc/v2/SRS015745.tar.bz2	764224817	faab18e1a137731cffda882560074416	buccal mucosa	1	male	None	Healthy Human Subjects	Human Microbiome Project (HMP)	Buccal_mucosa
SRS015755	faab18e1a137731cffda88256036ffe4	596fc2de57601ec08a01fdee59bc3ac1	1ddaac0ce2d0103368bcef3821eeb95f	1427058883	https://downloads.hmpdacc.org/dacc/hhs/genome/microbiome/wgs/analysis/hmwgsqc/v2/SRS015755.tar.bz2	764224817	faab18e1a137731cffda882560074416	gingiva	1	male	None	Healthy Human Subjects	Human Microbiome Project (HMP)	Supragingival_plaque
SRS015762	faab18e1a137731cffda88256037066e	596fc2de57601ec08a01fdee59bc3e7c	eead6e1bc3304779426e715b6c290e77	7069600296	https://downloads.hmpdacc.org/dacc/hhs/genome/microbiome/wgs/analysis/hmwgsqc/v2/SRS015762.tar.bz2	764224817	faab18e1a137731cffda882560074416	dorsum of tongue	1	male	None	Healthy Human Subjects	Human Microbiome Project (HMP)	Tongue_dorsum
SRS015797	faab18e1a137731cffda882560377b8e	596fc2de57601ec08a01fdee59bc469f	791bcf081cf5906825d7207e38bed95e	7059520690	https://downloads.hmpdacc.org/dacc/hhs/genome/microbiome/wgs/analysis/hmwgsqc/v2/SRS015797.tar.bz2	763435843	faab18e1a137731cffda882560067021	dorsum of tongue	2	male	None	Healthy Human Subjects	Human Microbiome Project (HMP)	Tongue_dorsum
SRS015799	faab18e1a137731cffda882560378088	596fc2de57601ec08a01fdee59bc4cb9	54201a11fb25cd05a118a5b63be8983f	969863949	https://downloads.hmpdacc.org/dacc/hhs/genome/microbiome/wgs/analysis/hmwgsqc/v2/SRS015799.tar.bz2	763435843	faab18e1a137731cffda882560067021	buccal mucosa	2	male	None	Healthy Human Subjects	Human Microbiome Project (HMP)	Buccal_mucosa
SRS015803	faab18e1a137731cffda882560378315	596fc2de57601ec08a01fdee59bc5b54	f87e0202336e50943d7033a717ce1bc0	4271211788	https://downloads.hmpdacc.org/dacc/hhs/genome/microbiome/wgs/analysis/hmwgsqc/v2/SRS015803.tar.bz2	763435843	faab18e1a137731cffda882560067021	gingiva	2	male	None	Healthy Human Subjects	Human Microbiome Project (HMP)	Supragingival_plaque
SRS015893	faab18e1a137731cffda882560383fea	596fc2de57601ec08a01fdee59bc79fe	0783704f13a3fa892037977108ec8328	5122237358	https://downloads.hmpdacc.org/dacc/hhs/genome/microbiome/wgs/analysis/hmwgsqc/v2/SRS015893.tar.bz2	764305738	faab18e1a137731cffda882560075cca	dorsum of tongue	1	male	None	Healthy Human Subjects	Human Microbiome Project (HMP)	Tongue_dorsum
SRS015895	faab18e1a137731cffda8825603844c8	596fc2de57601ec08a01fdee59bc7c71	666488fdaf36816822d1d950b49b9f6b	539236940	https://downloads.hmpdacc.org/dacc/hhs/genome/microbiome/wgs/analysis/hmwgsqc/v2/SRS015895.tar.bz2	764305738	faab18e1a137731cffda882560075cca	buccal mucosa	1	male	None	Healthy Human Subjects	Human Microbiome Project (HMP)	Buccal_mucosa
SRS015899	faab18e1a137731cffda882560384a09	596fc2de57601ec08a01fdee59bc8894	9f313ceea9cd82ab71a2597aabba8187	4951561119	https://downloads.hmpdacc.org/dacc/hhs/genome/microbiome/wgs/analysis/hmwgsqc/v2/SRS015899.tar.bz2	764305738	faab18e1a137731cffda882560075cca	gingiva	1	male	None	Healthy Human Subjects	Human Microbiome Project (HMP)	Supragingival_plaque
SRS015921	faab18e1a137731cffda8825603844c8	596fc2de57601ec08a01fdee59bc9a22	6bbd3e78dac88e6b1a9ab3d40e31ff17	506019241	https://downloads.hmpdacc.org/dacc/hhs/genome/microbiome/wgs/analysis/hmwgsqc/v2/SRS015921.tar.bz2	764305738	faab18e1a137731cffda882560075cca	buccal mucosa	1	male	None	Healthy Human Subjects	Human Microbiome Project (HMP)	Buccal_mucosa
SRS015941	faab18e1a137731cffda88256038afec	596fc2de57601ec08a01fdee59bcb171	1bf4c101446152c11039b7bfa8ca3148	5941084331	https://downloads.hmpdacc.org/dacc/hhs/genome/microbiome/wgs/analysis/hmwgsqc/v2/SRS015941.tar.bz2	764325968	faab18e1a137731cffda882560076bd4	dorsum of tongue	1	male	None	Healthy Human Subjects	Human Microbiome Project (HMP)	Tongue_dorsum
SRS015947	faab18e1a137731cffda88256038b3e8	596fc2de57601ec08a01fdee59bcb7f1	ff7af2dbc667a7ec63743e44bb3cc33f	3333821406	https://downloads.hmpdacc.org/dacc/hhs/genome/microbiome/wgs/analysis/hmwgsqc/v2/SRS015947.tar.bz2	764325968	faab18e1a137731cffda882560076bd4	gingiva	1	male	None	Healthy Human Subjects	Human Microbiome Project (HMP)	Supragingival_plaque
SRS015985	faab18e1a137731cffda882560391733	596fc2de57601ec08a01fdee59bcc731	b07b7e0298e659612827285df1b16dba	2579033527	https://downloads.hmpdacc.org/dacc/hhs/genome/microbiome/wgs/analysis/hmwgsqc/v2/SRS015985.tar.bz2	764447348	faab18e1a137731cffda882560078dfb	buccal mucosa	1	male	None	Healthy Human Subjects	Human Microbiome Project (HMP)	Buccal_mucosa
SRS015989	faab18e1a137731cffda8825603922da	596fc2de57601ec08a01fdee59bccdf7	085712e37dfa7be29875b8dad9b3c2c7	4404566578	https://downloads.hmpdacc.org/dacc/hhs/genome/microbiome/wgs/analysis/hmwgsqc/v2/SRS015989.tar.bz2	764447348	faab18e1a137731cffda882560078dfb	gingiva	1	male	None	Healthy Human Subjects	Human Microbiome Project (HMP)	Supragingival_plaque
SRS016002	faab18e1a137731cffda882560393f6f	596fc2de57601ec08a01fdee59bcdefb	575cb350b7694e4300026d5de4fdde05	6585699864	https://downloads.hmpdacc.org/dacc/hhs/genome/microbiome/wgs/analysis/hmwgsqc/v2/SRS016002.tar.bz2	764447348	faab18e1a137731cffda882560078dfb	dorsum of tongue	1	male	None	Healthy Human Subjects	Human Microbiome Project (HMP)	Tongue_dorsum
SRS016037	faab18e1a137731cffda882560399e83	596fc2de57601ec08a01fdee59bcf4b0	a6fa78a0d1cbb8c7326c1c72584628b5	6871345745	https://downloads.hmpdacc.org/dacc/hhs/genome/microbiome/wgs/analysis/hmwgsqc/v2/SRS016037.tar.bz2	764508039	faab18e1a137731cffda88256007b4bf	dorsum of tongue	1	male	None	Healthy Human Subjects	Human Microbiome Project (HMP)	Tongue_dorsum
SRS016039	faab18e1a137731cffda88256039aa02	596fc2de57601ec08a01fdee59bd008c	13052a10599982d3a595030eda9ef0c2	672006614	https://downloads.hmpdacc.org/dacc/hhs/genome/microbiome/wgs/analysis/hmwgsqc/v2/SRS016039.tar.bz2	764508039	faab18e1a137731cffda88256007b4bf	buccal mucosa	1	male	None	Healthy Human Subjects	Human Microbiome Project (HMP)	Buccal_mucosa
SRS016043	faab18e1a137731cffda88256039b804	596fc2de57601ec08a01fdee59bd064c	19507605fa72d9970984ffe261f41837	2550128000	https://downloads.hmpdacc.org/dacc/hhs/genome/microbiome/wgs/analysis/hmwgsqc/v2/SRS016043.tar.bz2	764508039	faab18e1a137731cffda88256007b4bf	gingiva	1	male	None	Healthy Human Subjects	Human Microbiome Project (HMP)	Supragingival_plaque
SRS016059	faab18e1a137731cffda882560399e83	596fc2de57601ec08a01fdee59bd2409	ea908c0a34e56087b6759ffcbfedcac4	4723542039	https://downloads.hmpdacc.org/dacc/hhs/genome/microbiome/wgs/analysis/hmwgsqc/v2/SRS016059.tar.bz2	764508039	faab18e1a137731cffda88256007b4bf	dorsum of tongue	1	male	None	Healthy Human Subjects	Human Microbiome Project (HMP)	Tongue_dorsum
SRS016063	faab18e1a137731cffda88256039aa02	596fc2de57601ec08a01fdee59bd3250	8c7538e209bd8b8e9536b46ebdcb90c8	2593177204	https://downloads.hmpdacc.org/dacc/hhs/genome/microbiome/wgs/analysis/hmwgsqc/v2/SRS016063.tar.bz2	764508039	faab18e1a137731cffda88256007b4bf	buccal mucosa	1	male	None	Healthy Human Subjects	Human Microbiome Project (HMP)	Buccal_mucosa
SRS016071	faab18e1a137731cffda88256039b804	596fc2de57601ec08a01fdee59bd3ffa	0fdda6be23f60ff3cc5f9e340755606a	4170854361	https://downloads.hmpdacc.org/dacc/hhs/genome/microbiome/wgs/analysis/hmwgsqc/v2/SRS016071.tar.bz2	764508039	faab18e1a137731cffda88256007b4bf	gingiva	1	male	None	Healthy Human Subjects	Human Microbiome Project (HMP)	Supragingival_plaque
SRS016086	faab18e1a137731cffda8825603a035d	596fc2de57601ec08a01fdee59bd44ad	259c519cb0757b8dffb9c0fa25320481	4767707191	https://downloads.hmpdacc.org/dacc/hhs/genome/microbiome/wgs/analysis/hmwgsqc/v2/SRS016086.tar.bz2	764588959	faab18e1a137731cffda88256007b6f3	dorsum of tongue	1	female	None	Healthy Human Subjects	Human Microbiome Project (HMP)	Tongue_dorsum
SRS016088	faab18e1a137731cffda8825603a0755	596fc2de57601ec08a01fdee59bd5226	adbdc5b00803c204ca749cc5b83d17df	97144961	https://downloads.hmpdacc.org/dacc/hhs/genome/microbiome/wgs/analysis/hmwgsqc/v2/SRS016088.tar.bz2	764588959	faab18e1a137731cffda88256007b6f3	buccal mucosa	1	female	None	Healthy Human Subjects	Human Microbiome Project (HMP)	Buccal_mucosa
SRS016092	faab18e1a137731cffda8825603a091b	596fc2de57601ec08a01fdee59bd57e9	fe88d92980890e652ebd631596c7a672	3588793218	https://downloads.hmpdacc.org/dacc/hhs/genome/microbiome/wgs/analysis/hmwgsqc/v2/SRS016092.tar.bz2	764588959	faab18e1a137731cffda88256007b6f3	gingiva	1	female	None	Healthy Human Subjects	Human Microbiome Project (HMP)	Supragingival_plaque
SRS016133	faab18e1a137731cffda8825603a81fd	596fc2de57601ec08a01fdee59bd86b5	cbdc2a2152caffe25e1351a4a88909f9	3201770436	https://downloads.hmpdacc.org/dacc/hhs/genome/microbiome/wgs/analysis/hmwgsqc/v2/SRS016133.tar.bz2	764366428	faab18e1a137731cffda882560077fbb	dorsum of tongue	1	female	None	Healthy Human Subjects	Human Microbiome Project (HMP)	Tongue_dorsum
SRS016139	faab18e1a137731cffda8825603a8847	596fc2de57601ec08a01fdee59bd8ed0	209d8f6d93e81fa9825bab5dc60afa57	3249714393	https://downloads.hmpdacc.org/dacc/hhs/genome/microbiome/wgs/analysis/hmwgsqc/v2/SRS016139.tar.bz2	764366428	faab18e1a137731cffda882560077fbb	gingiva	1	female	None	Healthy Human Subjects	Human Microbiome Project (HMP)	Supragingival_plaque
SRS016196	faab18e1a137731cffda8825603af904	596fc2de57601ec08a01fdee59bda1c2	3e9466c06b68459ddd1b94e646cf203e	433756489	https://downloads.hmpdacc.org/dacc/hhs/genome/microbiome/wgs/analysis/hmwgsqc/v2/SRS016196.tar.bz2	764649650	faab18e1a137731cffda88256007bc2d	buccal mucosa	1	female	None	Healthy Human Subjects	Human Microbiome Project (HMP)	Buccal_mucosa
SRS016200	faab18e1a137731cffda8825603b062e	596fc2de57601ec08a01fdee59bdaca8	8f2c94972ab91f6150343d143ce6a193	4181718026	https://downloads.hmpdacc.org/dacc/hhs/genome/microbiome/wgs/analysis/hmwgsqc/v2/SRS016200.tar.bz2	764649650	faab18e1a137731cffda88256007bc2d	gingiva	1	female	None	Healthy Human Subjects	Human Microbiome Project (HMP)	Supragingival_plaque
SRS016225	faab18e1a137731cffda8825603b4aa1	596fc2de57601ec08a01fdee59bdb1ff	6bb6c6cb605a2c45aeb6223a95a11a82	7254201150	https://downloads.hmpdacc.org/dacc/hhs/genome/microbiome/wgs/analysis/hmwgsqc/v2/SRS016225.tar.bz2	764649650	faab18e1a137731cffda88256007bc2d	dorsum of tongue	1	female	None	Healthy Human Subjects	Human Microbiome Project (HMP)	Tongue_dorsum
SRS016297	faab18e1a137731cffda8825603c0dde	596fc2de57601ec08a01fdee59bdc7bc	7abbffe4a136575dabaf3e0fb5451532	204867797	https://downloads.hmpdacc.org/dacc/hhs/genome/microbiome/wgs/analysis/hmwgsqc/v2/SRS016297.tar.bz2	765074482	faab18e1a137731cffda882560084345	buccal mucosa	1	male	None	Healthy Human Subjects	Human Microbiome Project (HMP)	Buccal_mucosa
SRS016319	faab18e1a137731cffda8825603c4981	596fc2de57601ec08a01fdee59bdd9d8	80691ef11220cf321808527cf043b2a7	6557249119	https://downloads.hmpdacc.org/dacc/hhs/genome/microbiome/wgs/analysis/hmwgsqc/v2/SRS016319.tar.bz2	765074482	faab18e1a137731cffda882560084345	dorsum of tongue	1	male	None	Healthy Human Subjects	Human Microbiome Project (HMP)	Tongue_dorsum
SRS016322	faab18e1a137731cffda8825603c0dde	596fc2de57601ec08a01fdee59bde009	e59a7faaa90f8f1f3210eefe6cf4dd3d	1892114203	https://downloads.hmpdacc.org/dacc/hhs/genome/microbiome/wgs/analysis/hmwgsqc/v2/SRS016322.tar.bz2	765074482	faab18e1a137731cffda882560084345	buccal mucosa	1	male	None	Healthy Human Subjects	Human Microbiome Project (HMP)	Buccal_mucosa
SRS016331	faab18e1a137731cffda8825603c6a2e	596fc2de57601ec08a01fdee59bde4be	01ca7dc7b1268337538361c28ef27086	4021632308	https://downloads.hmpdacc.org/dacc/hhs/genome/microbiome/wgs/analysis/hmwgsqc/v2/SRS016331.tar.bz2	765074482	faab18e1a137731cffda882560084345	gingiva	1	male	None	Healthy Human Subjects	Human Microbiome Project (HMP)	Supragingival_plaque
SRS016342	faab18e1a137731cffda8825603c8794	596fc2de57601ec08a01fdee59bdee2d	c8bcb7ee44ae544440233500d9c82e29	5341715792	https://downloads.hmpdacc.org/dacc/hhs/genome/microbiome/wgs/analysis/hmwgsqc/v2/SRS016342.tar.bz2	159632143	faab18e1a137731cffda88256001d1f8	dorsum of tongue	1	male	None	Healthy Human Subjects	Human Microbiome Project (HMP)	Tongue_dorsum
SRS016349	faab18e1a137731cffda8825603c8fa1	596fc2de57601ec08a01fdee59bdf1b3	4ebfbed79a264eca6dc01d87e4108002	360385642	https://downloads.hmpdacc.org/dacc/hhs/genome/microbiome/wgs/analysis/hmwgsqc/v2/SRS016349.tar.bz2	159632143	faab18e1a137731cffda88256001d1f8	buccal mucosa	1	male	None	Healthy Human Subjects	Human Microbiome Project (HMP)	Buccal_mucosa
SRS016360	faab18e1a137731cffda8825603ca770	596fc2de57601ec08a01fdee59bdf896	94b9c0a4f86774560a7040447b78d95a	4936532169	https://downloads.hmpdacc.org/dacc/hhs/genome/microbiome/wgs/analysis/hmwgsqc/v2/SRS016360.tar.bz2	159632143	faab18e1a137731cffda88256001d1f8	gingiva	1	male	None	Healthy Human Subjects	Human Microbiome Project (HMP)	Supragingival_plaque
SRS016393	faab18e1a137731cffda8825603ce0ca	596fc2de57601ec08a01fdee59bdff42	46d0182a0ed0cc8ec888a0edfc4d3720	2862023238	https://downloads.hmpdacc.org/dacc/hhs/genome/microbiome/wgs/analysis/hmwgsqc/v2/SRS016393.tar.bz2	159672603	faab18e1a137731cffda88256001d397	gingiva	1	male	None	Healthy Human Subjects	Human Microbiome Project (HMP)	Supragingival_plaque
SRS016456	faab18e1a137731cffda8825603d7130	596fc2de57601ec08a01fdee59be2afd	57d9d545d22a9eca1ca9d9b3cfd45e4c	3233131448	https://downloads.hmpdacc.org/dacc/hhs/genome/microbiome/wgs/analysis/hmwgsqc/v2/SRS016456.tar.bz2	159429842	faab18e1a137731cffda882560018a57	dorsum of tongue	1	male	None	Healthy Human Subjects	Human Microbiome Project (HMP)	Tongue_dorsum
SRS016474	faab18e1a137731cffda8825603d9c56	596fc2de57601ec08a01fdee59be3290	1ea15a7cf448a42bceacea094bdb5c5f	2920849835	https://downloads.hmpdacc.org/dacc/hhs/genome/microbiome/wgs/analysis/hmwgsqc/v2/SRS016474.tar.bz2	159429842	faab18e1a137731cffda882560018a57	gingiva	1	male	None	Healthy Human Subjects	Human Microbiome Project (HMP)	Supragingival_plaque
SRS016501	faab18e1a137731cffda8825603e045b	596fc2de57601ec08a01fdee59be54fc	cdcd4e1f064093fcb6aa1b85f0fe1d77	5142755184	https://downloads.hmpdacc.org/dacc/hhs/genome/microbiome/wgs/analysis/hmwgsqc/v2/SRS016501.tar.bz2	159753524	faab18e1a137731cffda88256001ed14	dorsum of tongue	1	female	None	Healthy Human Subjects	Human Microbiome Project (HMP)	Tongue_dorsum
SRS016503	faab18e1a137731cffda8825603e05db	596fc2de57601ec08a01fdee59be5559	762712f179c9b37762a41081f3856fb0	326604838	https://downloads.hmpdacc.org/dacc/hhs/genome/microbiome/wgs/analysis/hmwgsqc/v2/SRS016503.tar.bz2	159753524	faab18e1a137731cffda88256001ed14	buccal mucosa	1	female	None	Healthy Human Subjects	Human Microbiome Project (HMP)	Buccal_mucosa
SRS016529	faab18e1a137731cffda8825603e045b	596fc2de57601ec08a01fdee59be7075	ef57499a5e6d8e457ddb6efdf34f6856	5766041890	https://downloads.hmpdacc.org/dacc/hhs/genome/microbiome/wgs/analysis/hmwgsqc/v2/SRS016529.tar.bz2	159753524	faab18e1a137731cffda88256001ed14	dorsum of tongue	1	female	None	Healthy Human Subjects	Human Microbiome Project (HMP)	Tongue_dorsum
SRS016533	faab18e1a137731cffda8825603e05db	596fc2de57601ec08a01fdee59be830c	82f0837e9f60dc2e7f03278d0c5346a3	487607069	https://downloads.hmpdacc.org/dacc/hhs/genome/microbiome/wgs/analysis/hmwgsqc/v2/SRS016533.tar.bz2	159753524	faab18e1a137731cffda88256001ed14	buccal mucosa	1	female	None	Healthy Human Subjects	Human Microbiome Project (HMP)	Buccal_mucosa
SRS016541	faab18e1a137731cffda8825603e27b4	596fc2de57601ec08a01fdee59be9a21	a2808c4f9b25d0269db043206e7e3698	3539644561	https://downloads.hmpdacc.org/dacc/hhs/genome/microbiome/wgs/analysis/hmwgsqc/v2/SRS016541.tar.bz2	159753524	faab18e1a137731cffda88256001ed14	gingiva	1	female	None	Healthy Human Subjects	Human Microbiome Project (HMP)	Supragingival_plaque
SRS016569	faab18e1a137731cffda8825603e558d	596fc2de57601ec08a01fdee59bebf8f	4b1ef0c1b36eb6cdc38fb61dc3dc1d2d	6938592217	https://downloads.hmpdacc.org/dacc/hhs/genome/microbiome/wgs/analysis/hmwgsqc/v2/SRS016569.tar.bz2	159915365	faab18e1a137731cffda88256001ff7a	dorsum of tongue	1	female	None	Healthy Human Subjects	Human Microbiome Project (HMP)	Tongue_dorsum
SRS016575	faab18e1a137731cffda8825603e620a	596fc2de57601ec08a01fdee59bec69c	1dc871e14e7db86d8bb625b4a42bdd55	4682422197	https://downloads.hmpdacc.org/dacc/hhs/genome/microbiome/wgs/analysis/hmwgsqc/v2/SRS016575.tar.bz2	159915365	faab18e1a137731cffda88256001ff7a	gingiva	1	female	None	Healthy Human Subjects	Human Microbiome Project (HMP)	Supragingival_plaque
SRS016600	faab18e1a137731cffda8825603e83b9	596fc2de57601ec08a01fdee59bee363	8d2d78e858527b1139776b2519d0aa5f	868467112	https://downloads.hmpdacc.org/dacc/hhs/genome/microbiome/wgs/analysis/hmwgsqc/v2/SRS016600.tar.bz2	159915365	faab18e1a137731cffda88256001ff7a	buccal mucosa	1	female	None	Healthy Human Subjects	Human Microbiome Project (HMP)	Buccal_mucosa
SRS016647	faab18e1a137731cffda8825603eda88	596fc2de57601ec08a01fdee59bef9f9	f7880b4b35365475b0b3f760b788f54a	2710871962	https://downloads.hmpdacc.org/dacc/hhs/genome/microbiome/wgs/analysis/hmwgsqc/v2/SRS016647.tar.bz2	160036745	faab18e1a137731cffda882560020c9a	dorsum of tongue	1	female	None	Healthy Human Subjects	Human Microbiome Project (HMP)	Tongue_dorsum
SRS016653	faab18e1a137731cffda8825603eed42	596fc2de57601ec08a01fdee59bf0534	65912f62c596115261aad1ad63e80fa1	2325445819	https://downloads.hmpdacc.org/dacc/hhs/genome/microbiome/wgs/analysis/hmwgsqc/v2/SRS016653.tar.bz2	160036745	faab18e1a137731cffda882560020c9a	buccal mucosa	1	female	None	Healthy Human Subjects	Human Microbiome Project (HMP)	Buccal_mucosa
SRS016665	faab18e1a137731cffda8825603f0e8c	596fc2de57601ec08a01fdee59bf112d	74b85185784a7f140a0158a6688be421	2970185706	https://downloads.hmpdacc.org/dacc/hhs/genome/microbiome/wgs/analysis/hmwgsqc/v2/SRS016665.tar.bz2	160036745	faab18e1a137731cffda882560020c9a	gingiva	1	female	None	Healthy Human Subjects	Human Microbiome Project (HMP)	Supragingival_plaque
SRS016740	faab18e1a137731cffda8825603fa8ce	596fc2de57601ec08a01fdee59bf2c48	7671c5bcbcc376dfdb9bdfc0067f65ec	3495379991	https://downloads.hmpdacc.org/dacc/hhs/genome/microbiome/wgs/analysis/hmwgsqc/v2/SRS016740.tar.bz2	160421117	faab18e1a137731cffda882560028da5	dorsum of tongue	1	male	None	Healthy Human Subjects	Human Microbiome Project (HMP)	Tongue_dorsum
SRS016742	faab18e1a137731cffda8825603fb2ff	596fc2de57601ec08a01fdee59bf399c	188ba278a6c530484b914376bfdcb4c4	6529073642	https://downloads.hmpdacc.org/dacc/hhs/genome/microbiome/wgs/analysis/hmwgsqc/v2/SRS016742.tar.bz2	160421117	faab18e1a137731cffda882560028da5	buccal mucosa	1	male	None	Healthy Human Subjects	Human Microbiome Project (HMP)	Buccal_mucosa
SRS016746	faab18e1a137731cffda8825603fc2e5	596fc2de57601ec08a01fdee59bf4481	c9cec6e2428fce7599af97a3bd9e7b50	4670708822	https://downloads.hmpdacc.org/dacc/hhs/genome/microbiome/wgs/analysis/hmwgsqc/v2/SRS016746.tar.bz2	160421117	faab18e1a137731cffda882560028da5	gingiva	1	male	None	Healthy Human Subjects	Human Microbiome Project (HMP)	Supragingival_plaque
SRS016815	faab18e1a137731cffda882560408cf8	596fc2de57601ec08a01fdee59bf75b7	9bed89e546e99724c92516a3caa03bfe	10692302060	https://downloads.hmpdacc.org/dacc/hhs/genome/microbiome/wgs/analysis/hmwgsqc/v2/SRS016815.tar.bz2	159733294	faab18e1a137731cffda88256001df4f	dorsum of tongue	1	female	None	Healthy Human Subjects	Human Microbiome Project (HMP)	Tongue_dorsum
SRS016858	faab18e1a137731cffda8825604129f1	596fc2de57601ec08a01fdee59bf7f93	aade20ccd2a7d912bd08e4702143b581	2771066663	https://downloads.hmpdacc.org/dacc/hhs/genome/microbiome/wgs/analysis/hmwgsqc/v2/SRS016858.tar.bz2	159308461	faab18e1a137731cffda882560016b46	dorsum of tongue	1	male	None	Healthy Human Subjects	Human Microbiome Project (HMP)	Tongue_dorsum
SRS016876	faab18e1a137731cffda8825604160e9	596fc2de57601ec08a01fdee59bf8cb5	d872a927a0e35957744b0839856674be	2612884284	https://downloads.hmpdacc.org/dacc/hhs/genome/microbiome/wgs/analysis/hmwgsqc/v2/SRS016876.tar.bz2	159308461	faab18e1a137731cffda882560016b46	gingiva	1	male	None	Healthy Human Subjects	Human Microbiome Project (HMP)	Supragingival_plaque
SRS016969	faab18e1a137731cffda882560421674	596fc2de57601ec08a01fdee59bfbc76	0ef33396dad6cf874b97792fced0fac0	13366949061	https://downloads.hmpdacc.org/dacc/hhs/genome/microbiome/wgs/analysis/hmwgsqc/v2/SRS016969.tar.bz2	159470302	faab18e1a137731cffda8825600195dd	dorsum of tongue	1	female	None	Healthy Human Subjects	Human Microbiome Project (HMP)	Tongue_dorsum
SRS017007	faab18e1a137731cffda882560429cb4	596fc2de57601ec08a01fdee59bfe375	86a7a02bf2184f6b5c84a430f5aa9fd4	10332925456	https://downloads.hmpdacc.org/dacc/hhs/genome/microbiome/wgs/analysis/hmwgsqc/v2/SRS017007.tar.bz2	159490532	faab18e1a137731cffda88256001a40f	dorsum of tongue	1	male	None	Healthy Human Subjects	Human Microbiome Project (HMP)	Tongue_dorsum
SRS017013	faab18e1a137731cffda88256042b669	596fc2de57601ec08a01fdee59bfe754	03e2433bd09f9decbb71461226931579	1678651407	https://downloads.hmpdacc.org/dacc/hhs/genome/microbiome/wgs/analysis/hmwgsqc/v2/SRS017013.tar.bz2	159490532	faab18e1a137731cffda88256001a40f	buccal mucosa	1	male	None	Healthy Human Subjects	Human Microbiome Project (HMP)	Buccal_mucosa
SRS017025	faab18e1a137731cffda88256042d4c1	596fc2de57601ec08a01fdee59bff641	0ff7d4090401492da3237cec387a6e57	2496090651	https://downloads.hmpdacc.org/dacc/hhs/genome/microbiome/wgs/analysis/hmwgsqc/v2/SRS017025.tar.bz2	159490532	faab18e1a137731cffda88256001a40f	gingiva	1	male	None	Healthy Human Subjects	Human Microbiome Project (HMP)	Supragingival_plaque
SRS017076	faab18e1a137731cffda882560431155	596fc2de57601ec08a01fdee59c00ac8	81e84ea9bc18c6c6ec7e1f2d3c7a1c54	4091201191	https://downloads.hmpdacc.org/dacc/hhs/genome/microbiome/wgs/analysis/hmwgsqc/v2/SRS017076.tar.bz2	159611913	faab18e1a137731cffda88256001c4f6	dorsum of tongue	1	male	None	Healthy Human Subjects	Human Microbiome Project (HMP)	Tongue_dorsum
SRS017080	faab18e1a137731cffda882560431cdc	596fc2de57601ec08a01fdee59c012db	638ae91f6df1359f102c45bd80686891	730883727	https://downloads.hmpdacc.org/dacc/hhs/genome/microbiome/wgs/analysis/hmwgsqc/v2/SRS017080.tar.bz2	159611913	faab18e1a137731cffda88256001c4f6	buccal mucosa	1	male	None	Healthy Human Subjects	Human Microbiome Project (HMP)	Buccal_mucosa
SRS017088	faab18e1a137731cffda882560434750	596fc2de57601ec08a01fdee59c0132f	4e0373f06f7d9327449b4913e608668b	1138915998	https://downloads.hmpdacc.org/dacc/hhs/genome/microbiome/wgs/analysis/hmwgsqc/v2/SRS017088.tar.bz2	159611913	faab18e1a137731cffda88256001c4f6	gingiva	1	male	None	Healthy Human Subjects	Human Microbiome Project (HMP)	Supragingival_plaque
SRS017120	faab18e1a137731cffda8825604383a9	596fc2de57601ec08a01fdee59c02652	50e4fd0613d256fe8d4a2a083d3db340	6459096536	https://downloads.hmpdacc.org/dacc/hhs/genome/microbiome/wgs/analysis/hmwgsqc/v2/SRS017120.tar.bz2	159551223	faab18e1a137731cffda88256001b7b9	dorsum of tongue	1	male	None	Healthy Human Subjects	Human Microbiome Project (HMP)	Tongue_dorsum
SRS017127	faab18e1a137731cffda882560438990	596fc2de57601ec08a01fdee59c031c3	ccc7105414e3d92301dd0eaba139cc27	2220737513	https://downloads.hmpdacc.org/dacc/hhs/genome/microbiome/wgs/analysis/hmwgsqc/v2/SRS017127.tar.bz2	159551223	faab18e1a137731cffda88256001b7b9	buccal mucosa	1	male	None	Healthy Human Subjects	Human Microbiome Project (HMP)	Buccal_mucosa
SRS017139	faab18e1a137731cffda88256043b1b3	596fc2de57601ec08a01fdee59c0387e	afb7f0249c41134d27c1ab05727b5403	7052164791	https://downloads.hmpdacc.org/dacc/hhs/genome/microbiome/wgs/analysis/hmwgsqc/v2/SRS017139.tar.bz2	159551223	faab18e1a137731cffda88256001b7b9	gingiva	1	male	None	Healthy Human Subjects	Human Microbiome Project (HMP)	Supragingival_plaque
SRS017209	faab18e1a137731cffda882560448dd4	596fc2de57601ec08a01fdee59c0487a	a47eff41bbcfa4ece615988e77020512	6074802435	https://downloads.hmpdacc.org/dacc/hhs/genome/microbiome/wgs/analysis/hmwgsqc/v2/SRS017209.tar.bz2	159814214	faab18e1a137731cffda88256001fad6	dorsum of tongue	1	male	None	Healthy Human Subjects	Human Microbiome Project (HMP)	Tongue_dorsum
SRS017215	faab18e1a137731cffda882560449bfb	596fc2de57601ec08a01fdee59c048da	f4866091343f7dafe68e7ac1ee87b20c	3120151339	https://downloads.hmpdacc.org/dacc/hhs/genome/microbiome/wgs/analysis/hmwgsqc/v2/SRS017215.tar.bz2	159814214	faab18e1a137731cffda88256001fad6	buccal mucosa	1	male	None	Healthy Human Subjects	Human Microbiome Project (HMP)	Buccal_mucosa
SRS017227	faab18e1a137731cffda88256044b92c	596fc2de57601ec08a01fdee59c0584f	1ac0044b0d54834b24602832e0ab286a	6503833244	https://downloads.hmpdacc.org/dacc/hhs/genome/microbiome/wgs/analysis/hmwgsqc/v2/SRS017227.tar.bz2	159814214	faab18e1a137731cffda88256001fad6	gingiva	1	male	None	Healthy Human Subjects	Human Microbiome Project (HMP)	Supragingival_plaque
SRS017279	faab18e1a137731cffda88256044fd6a	596fc2de57601ec08a01fdee59c080ce	b15131f1ddda8e2e14fcc72c2cd2966c	2867777073	https://downloads.hmpdacc.org/dacc/hhs/genome/microbiome/wgs/analysis/hmwgsqc/v2/SRS017279.tar.bz2	159510762	faab18e1a137731cffda88256001b19a	dorsum of tongue	1	male	None	Healthy Human Subjects	Human Microbiome Project (HMP)	Tongue_dorsum
SRS017304	faab18e1a137731cffda882560454652	596fc2de57601ec08a01fdee59c0930e	63303046cb06d9a3c6d98f6cf0a6a990	3630980533	https://downloads.hmpdacc.org/dacc/hhs/genome/microbiome/wgs/analysis/hmwgsqc/v2/SRS017304.tar.bz2	159207311	faab18e1a137731cffda882560012baa	gingiva	1	male	None	Healthy Human Subjects	Human Microbiome Project (HMP)	Supragingival_plaque
SRS017324	faab18e1a137731cffda8825604554d4	596fc2de57601ec08a01fdee59c0a119	a62f3cdbd3aec727a5afb2c27e13693d	3249266464	https://downloads.hmpdacc.org/dacc/hhs/genome/microbiome/wgs/analysis/hmwgsqc/v2/SRS017324.tar.bz2	160340197	faab18e1a137731cffda882560026a2d	dorsum of tongue	1	male	None	Healthy Human Subjects	Human Microbiome Project (HMP)	Tongue_dorsum
SRS017326	faab18e1a137731cffda882560455f3e	596fc2de57601ec08a01fdee59c0a3cc	5042af9984eda9cbe844e0de793e7507	2043186650	https://downloads.hmpdacc.org/dacc/hhs/genome/microbiome/wgs/analysis/hmwgsqc/v2/SRS017326.tar.bz2	160340197	faab18e1a137731cffda882560026a2d	buccal mucosa	1	male	None	Healthy Human Subjects	Human Microbiome Project (HMP)	Buccal_mucosa
SRS017330	faab18e1a137731cffda882560456994	596fc2de57601ec08a01fdee59c0b046	88acd4ec6fd56d236de12507a96301ed	2502236729	https://downloads.hmpdacc.org/dacc/hhs/genome/microbiome/wgs/analysis/hmwgsqc/v2/SRS017330.tar.bz2	160340197	faab18e1a137731cffda882560026a2d	gingiva	1	male	None	Healthy Human Subjects	Human Microbiome Project (HMP)	Supragingival_plaque
SRS017381	faab18e1a137731cffda88256045d98c	596fc2de57601ec08a01fdee59c0badb	396f571efc514d77fdfbca1f7e9927e2	3287470811	https://downloads.hmpdacc.org/dacc/hhs/genome/microbiome/wgs/analysis/hmwgsqc/v2/SRS017381.tar.bz2	160481808	faab18e1a137731cffda88256002ace2	dorsum of tongue	1	male	None	Healthy Human Subjects	Human Microbiome Project (HMP)	Tongue_dorsum
SRS017383	faab18e1a137731cffda88256045dc70	596fc2de57601ec08a01fdee59c0bb1b	01e304889bba4d2288fc0106c29b61c9	2153424856	https://downloads.hmpdacc.org/dacc/hhs/genome/microbiome/wgs/analysis/hmwgsqc/v2/SRS017383.tar.bz2	160481808	faab18e1a137731cffda88256002ace2	buccal mucosa	1	male	None	Healthy Human Subjects	Human Microbiome Project (HMP)	Buccal_mucosa
SRS017387	faab18e1a137731cffda88256045e4c9	596fc2de57601ec08a01fdee59c0bb45	09b95b7a47bb553f9950b2b07239970c	5832101018	https://downloads.hmpdacc.org/dacc/hhs/genome/microbiome/wgs/analysis/hmwgsqc/v2/SRS017387.tar.bz2	160481808	faab18e1a137731cffda88256002ace2	gingiva	1	male	None	Healthy Human Subjects	Human Microbiome Project (HMP)	Supragingival_plaque
SRS017439	faab18e1a137731cffda88256046514a	596fc2de57601ec08a01fdee59c0d412	75d4d79538d780816028de61c1c9224d	6171025500	https://downloads.hmpdacc.org/dacc/hhs/genome/microbiome/wgs/analysis/hmwgsqc/v2/SRS017439.tar.bz2	160319967	faab18e1a137731cffda8825600261ea	dorsum of tongue	1	female	None	Healthy Human Subjects	Human Microbiome Project (HMP)	Tongue_dorsum
SRS017441	faab18e1a137731cffda882560465f79	596fc2de57601ec08a01fdee59c0e085	347faf375c82437303473599b9dddb7b	736462935	https://downloads.hmpdacc.org/dacc/hhs/genome/microbiome/wgs/analysis/hmwgsqc/v2/SRS017441.tar.bz2	160319967	faab18e1a137731cffda8825600261ea	buccal mucosa	1	female	None	Healthy Human Subjects	Human Microbiome Project (HMP)	Buccal_mucosa
SRS017445	faab18e1a137731cffda882560466b7b	596fc2de57601ec08a01fdee59c0e50b	98403881e2b509e660ff3bfb7873f6ca	7447938884	https://downloads.hmpdacc.org/dacc/hhs/genome/microbiome/wgs/analysis/hmwgsqc/v2/SRS017445.tar.bz2	160319967	faab18e1a137731cffda8825600261ea	gingiva	1	female	None	Healthy Human Subjects	Human Microbiome Project (HMP)	Supragingival_plaque
SRS017511	faab18e1a137731cffda8825604702bd	596fc2de57601ec08a01fdee59c0f8b6	2e0dbfb2fddd0d93e496a30df3f2ac83	4969853414	https://downloads.hmpdacc.org/dacc/hhs/genome/microbiome/wgs/analysis/hmwgsqc/v2/SRS017511.tar.bz2	160502038	faab18e1a137731cffda88256002ba12	gingiva	1	female	None	Healthy Human Subjects	Human Microbiome Project (HMP)	Supragingival_plaque
SRS017533	faab18e1a137731cffda882560472938	596fc2de57601ec08a01fdee59c116a3	21a715532317d6e3e913cc9b4bc8d9ad	4927743315	https://downloads.hmpdacc.org/dacc/hhs/genome/microbiome/wgs/analysis/hmwgsqc/v2/SRS017533.tar.bz2	160502038	faab18e1a137731cffda88256002ba12	dorsum of tongue	1	female	None	Healthy Human Subjects	Human Microbiome Project (HMP)	Tongue_dorsum
SRS017537	faab18e1a137731cffda88256047404a	596fc2de57601ec08a01fdee59c120ed	8b5a9510995631f8ae6ec9411fa3fbe1	428783521	https://downloads.hmpdacc.org/dacc/hhs/genome/microbiome/wgs/analysis/hmwgsqc/v2/SRS017537.tar.bz2	160502038	faab18e1a137731cffda88256002ba12	buccal mucosa	1	female	None	Healthy Human Subjects	Human Microbiome Project (HMP)	Buccal_mucosa
SRS017630	faab18e1a137731cffda88256047b125	596fc2de57601ec08a01fdee59c13551	f83b084ba42a3a3d2a9310f17d56e9ba	1850912038	https://downloads.hmpdacc.org/dacc/hhs/genome/microbiome/wgs/analysis/hmwgsqc/v2/SRS017630.tar.bz2	160461578	faab18e1a137731cffda88256002a990	buccal mucosa	1	male	None	Healthy Human Subjects	Human Microbiome Project (HMP)	Buccal_mucosa
SRS017634	faab18e1a137731cffda88256047b3ea	596fc2de57601ec08a01fdee59c13cf7	b317cb21822d45d3e59595024be09cbe	2721843529	https://downloads.hmpdacc.org/dacc/hhs/genome/microbiome/wgs/analysis/hmwgsqc/v2/SRS017634.tar.bz2	160461578	faab18e1a137731cffda88256002a990	gingiva	1	male	None	Healthy Human Subjects	Human Microbiome Project (HMP)	Supragingival_plaque
SRS017687	faab18e1a137731cffda8825604818f3	596fc2de57601ec08a01fdee59c1511e	374a83803b64bcc7e30843c8329425ac	614938324	https://downloads.hmpdacc.org/dacc/hhs/genome/microbiome/wgs/analysis/hmwgsqc/v2/SRS017687.tar.bz2	160582958	faab18e1a137731cffda88256002c85a	buccal mucosa	1	female	None	Healthy Human Subjects	Human Microbiome Project (HMP)	Buccal_mucosa
SRS017691	faab18e1a137731cffda88256048263c	596fc2de57601ec08a01fdee59c15f7e	5000b077eb45bd72fa6aa5f5f7eb89af	4946251361	https://downloads.hmpdacc.org/dacc/hhs/genome/microbiome/wgs/analysis/hmwgsqc/v2/SRS017691.tar.bz2	160582958	faab18e1a137731cffda88256002c85a	gingiva	1	female	None	Healthy Human Subjects	Human Microbiome Project (HMP)	Supragingival_plaque
SRS017713	faab18e1a137731cffda8825604851df	596fc2de57601ec08a01fdee59c17ab0	7c86687f5434406271edf6b5c041f6c1	4323175091	https://downloads.hmpdacc.org/dacc/hhs/genome/microbiome/wgs/analysis/hmwgsqc/v2/SRS017713.tar.bz2	160582958	faab18e1a137731cffda88256002c85a	dorsum of tongue	1	female	None	Healthy Human Subjects	Human Microbiome Project (HMP)	Tongue_dorsum
SRS017751	faab18e1a137731cffda88256048b1bd	596fc2de57601ec08a01fdee59c19648	ff919a2d89614e1b97490f10d1194338	3081338135	https://downloads.hmpdacc.org/dacc/hhs/genome/microbiome/wgs/analysis/hmwgsqc/v2/SRS017751.tar.bz2	160542498	faab18e1a137731cffda88256002be82	dorsum of tongue	1	male	None	Healthy Human Subjects	Human Microbiome Project (HMP)	Tongue_dorsum
SRS017753	faab18e1a137731cffda88256048b75c	596fc2de57601ec08a01fdee59c19b99	f04d2970afa26239f273f28697ee5083	2190789216	https://downloads.hmpdacc.org/dacc/hhs/genome/microbiome/wgs/analysis/hmwgsqc/v2/SRS017753.tar.bz2	160542498	faab18e1a137731cffda88256002be82	buccal mucosa	1	male	None	Healthy Human Subjects	Human Microbiome Project (HMP)	Buccal_mucosa
SRS017757	faab18e1a137731cffda88256048c73a	596fc2de57601ec08a01fdee59c1aa2f	345ff8de5667e309f9591f2ee6db6e5e	9069339981	https://downloads.hmpdacc.org/dacc/hhs/genome/microbiome/wgs/analysis/hmwgsqc/v2/SRS017757.tar.bz2	160542498	faab18e1a137731cffda88256002be82	gingiva	1	male	None	Healthy Human Subjects	Human Microbiome Project (HMP)	Supragingival_plaque
SRS017788	faab18e1a137731cffda88256048c73a	596fc2de57601ec08a01fdee59c1c1d9	1ea8f36e5f706a27080f5bd2a02e4937	4926709028	https://downloads.hmpdacc.org/dacc/hhs/genome/microbiome/wgs/analysis/hmwgsqc/v2/SRS017788.tar.bz2	160542498	faab18e1a137731cffda88256002be82	gingiva	1	male	None	Healthy Human Subjects	Human Microbiome Project (HMP)	Supragingival_plaque
SRS017808	faab18e1a137731cffda882560491a7c	596fc2de57601ec08a01fdee59c1ccb1	1369f11bc057a41d016e2ba004637c80	6233615161	https://downloads.hmpdacc.org/dacc/hhs/genome/microbiome/wgs/analysis/hmwgsqc/v2/SRS017808.tar.bz2	160603188	faab18e1a137731cffda88256002d282	dorsum of tongue	1	male	None	Healthy Human Subjects	Human Microbiome Project (HMP)	Tongue_dorsum
SRS017810	faab18e1a137731cffda882560491b80	596fc2de57601ec08a01fdee59c1cf7d	1212c9980028c660bd876e248c532525	749983286	https://downloads.hmpdacc.org/dacc/hhs/genome/microbiome/wgs/analysis/hmwgsqc/v2/SRS017810.tar.bz2	160603188	faab18e1a137731cffda88256002d282	buccal mucosa	1	male	None	Healthy Human Subjects	Human Microbiome Project (HMP)	Buccal_mucosa
SRS017814	faab18e1a137731cffda882560492856	596fc2de57601ec08a01fdee59c1d578	02a597993dd9f5aa7b948800afa9259e	3201155257	https://downloads.hmpdacc.org/dacc/hhs/genome/microbiome/wgs/analysis/hmwgsqc/v2/SRS017814.tar.bz2	160603188	faab18e1a137731cffda88256002d282	gingiva	1	male	None	Healthy Human Subjects	Human Microbiome Project (HMP)	Supragingival_plaque
SRS018055	faab18e1a137731cffda8825604b3de5	596fc2de57601ec08a01fdee59c21baa	8058524898699ce30b9e4f234176690c	3165018521	https://downloads.hmpdacc.org/dacc/hhs/genome/microbiome/wgs/analysis/hmwgsqc/v2/SRS018055.tar.bz2	160056975	faab18e1a137731cffda882560021bd2	dorsum of tongue	1	male	None	Healthy Human Subjects	Human Microbiome Project (HMP)	Tongue_dorsum
SRS018061	faab18e1a137731cffda8825604b4b34	596fc2de57601ec08a01fdee59c22270	2d92c221b5eee8d8166cd9f16c16e556	2624782023	https://downloads.hmpdacc.org/dacc/hhs/genome/microbiome/wgs/analysis/hmwgsqc/v2/SRS018061.tar.bz2	160056975	faab18e1a137731cffda882560021bd2	gingiva	1	male	None	Healthy Human Subjects	Human Microbiome Project (HMP)	Supragingival_plaque
SRS018145	faab18e1a137731cffda8825604ba1e3	596fc2de57601ec08a01fdee59c22c7f	eb4d67933b9a35d87d78d092f1820922	7877517571	https://downloads.hmpdacc.org/dacc/hhs/genome/microbiome/wgs/analysis/hmwgsqc/v2/SRS018145.tar.bz2	160158126	faab18e1a137731cffda88256002330b	dorsum of tongue	1	male	None	Healthy Human Subjects	Human Microbiome Project (HMP)	Tongue_dorsum
SRS018149	faab18e1a137731cffda8825604bb4fb	596fc2de57601ec08a01fdee59c231e6	f4efe6e0d7215b5ccf19c678bb656133	5106745044	https://downloads.hmpdacc.org/dacc/hhs/genome/microbiome/wgs/analysis/hmwgsqc/v2/SRS018149.tar.bz2	160158126	faab18e1a137731cffda88256002330b	buccal mucosa	1	male	None	Healthy Human Subjects	Human Microbiome Project (HMP)	Buccal_mucosa
SRS018157	faab18e1a137731cffda8825604be8ad	596fc2de57601ec08a01fdee59c235e0	aa6eb74ea5eeef9bf5828c039c8666da	7093734418	https://downloads.hmpdacc.org/dacc/hhs/genome/microbiome/wgs/analysis/hmwgsqc/v2/SRS018157.tar.bz2	160158126	faab18e1a137731cffda88256002330b	gingiva	1	male	None	Healthy Human Subjects	Human Microbiome Project (HMP)	Supragingival_plaque
SRS018300	faab18e1a137731cffda8825604d0bfd	596fc2de57601ec08a01fdee59c23be9	e12ef1518c7a9cb45c880bdfc01c1238	7104481703	https://downloads.hmpdacc.org/dacc/hhs/genome/microbiome/wgs/analysis/hmwgsqc/v2/SRS018300.tar.bz2	160380657	faab18e1a137731cffda8825600274d0	dorsum of tongue	1	male	None	Healthy Human Subjects	Human Microbiome Project (HMP)	Tongue_dorsum
SRS018329	faab18e1a137731cffda8825604d3e21	596fc2de57601ec08a01fdee59c2507a	2e37722e4b2b7057f03d09c49d5b4281	1754273457	https://downloads.hmpdacc.org/dacc/hhs/genome/microbiome/wgs/analysis/hmwgsqc/v2/SRS018329.tar.bz2	160380657	faab18e1a137731cffda8825600274d0	buccal mucosa	1	male	None	Healthy Human Subjects	Human Microbiome Project (HMP)	Buccal_mucosa
SRS018337	faab18e1a137731cffda8825604d56e3	596fc2de57601ec08a01fdee59c25288	27052d5e5dcc4b487fb3bc49ca919a98	3101179889	https://downloads.hmpdacc.org/dacc/hhs/genome/microbiome/wgs/analysis/hmwgsqc/v2/SRS018337.tar.bz2	160380657	faab18e1a137731cffda8825600274d0	gingiva	1	male	None	Healthy Human Subjects	Human Microbiome Project (HMP)	Supragingival_plaque
SRS018357	faab18e1a137731cffda8825604d82a4	596fc2de57601ec08a01fdee59c25ca9	5ca0aacb002c4acd68ab17a40bd96a2d	5567237535	https://downloads.hmpdacc.org/dacc/hhs/genome/microbiome/wgs/analysis/hmwgsqc/v2/SRS018357.tar.bz2	160178356	faab18e1a137731cffda882560023e36	dorsum of tongue	1	male	None	Healthy Human Subjects	Human Microbiome Project (HMP)	Tongue_dorsum
SRS018359	faab18e1a137731cffda8825604d8ca2	596fc2de57601ec08a01fdee59c2643c	784fe32a0b0628e289d9ce2c2331ce91	1086453343	https://downloads.hmpdacc.org/dacc/hhs/genome/microbiome/wgs/analysis/hmwgsqc/v2/SRS018359.tar.bz2	160178356	faab18e1a137731cffda882560023e36	buccal mucosa	1	male	None	Healthy Human Subjects	Human Microbiome Project (HMP)	Buccal_mucosa
SRS018394	faab18e1a137731cffda8825604dccbb	596fc2de57601ec08a01fdee59c27278	c5f6af4dfed91db5fc694684729134e4	5876822191	https://downloads.hmpdacc.org/dacc/hhs/genome/microbiome/wgs/analysis/hmwgsqc/v2/SRS018394.tar.bz2	160178356	faab18e1a137731cffda882560023e36	gingiva	1	male	None	Healthy Human Subjects	Human Microbiome Project (HMP)	Supragingival_plaque
SRS018439	faab18e1a137731cffda8825604df1b8	596fc2de57601ec08a01fdee59c284f5	9dc0c7c7382ff8797b0dc3de531f55de	7623716756	https://downloads.hmpdacc.org/dacc/hhs/genome/microbiome/wgs/analysis/hmwgsqc/v2/SRS018439.tar.bz2	160218816	faab18e1a137731cffda8825600242a5	dorsum of tongue	1	male	None	Healthy Human Subjects	Human Microbiome Project (HMP)	Tongue_dorsum
SRS018443	faab18e1a137731cffda8825604dff0d	596fc2de57601ec08a01fdee59c2891f	c29a640185686aa16449197ccec3083b	6243680202	https://downloads.hmpdacc.org/dacc/hhs/genome/microbiome/wgs/analysis/hmwgsqc/v2/SRS018443.tar.bz2	160218816	faab18e1a137731cffda8825600242a5	buccal mucosa	1	male	None	Healthy Human Subjects	Human Microbiome Project (HMP)	Buccal_mucosa
SRS018473	faab18e1a137731cffda8825604e40ed	596fc2de57601ec08a01fdee59c29d74	83c97cad8e8f7064af848a2267e5fff0	6773899710	https://downloads.hmpdacc.org/dacc/hhs/genome/microbiome/wgs/analysis/hmwgsqc/v2/SRS018473.tar.bz2	160259276	faab18e1a137731cffda882560025884	dorsum of tongue	1	female	None	Healthy Human Subjects	Human Microbiome Project (HMP)	Tongue_dorsum
SRS018479	faab18e1a137731cffda8825604e48e5	596fc2de57601ec08a01fdee59c2a6a5	a72ee3679dc2e32d6fd039b990b90b7a	10285546258	https://downloads.hmpdacc.org/dacc/hhs/genome/microbiome/wgs/analysis/hmwgsqc/v2/SRS018479.tar.bz2	160259276	faab18e1a137731cffda882560025884	gingiva	1	female	None	Healthy Human Subjects	Human Microbiome Project (HMP)	Supragingival_plaque
SRS018501	faab18e1a137731cffda8825604e40ed	596fc2de57601ec08a01fdee59c2bc73	19dc8b334154d8264a6910d9520db828	5709715709	https://downloads.hmpdacc.org/dacc/hhs/genome/microbiome/wgs/analysis/hmwgsqc/v2/SRS018501.tar.bz2	160259276	faab18e1a137731cffda882560025884	dorsum of tongue	1	female	None	Healthy Human Subjects	Human Microbiome Project (HMP)	Tongue_dorsum
SRS018513	faab18e1a137731cffda8825604e48e5	596fc2de57601ec08a01fdee59c2beba	cfa7624dbedf78ae28bf103beff8d4f1	5515866577	https://downloads.hmpdacc.org/dacc/hhs/genome/microbiome/wgs/analysis/hmwgsqc/v2/SRS018513.tar.bz2	160259276	faab18e1a137731cffda882560025884	gingiva	1	female	None	Healthy Human Subjects	Human Microbiome Project (HMP)	Supragingival_plaque
SRS018569	faab18e1a137731cffda8825604f1e1e	596fc2de57601ec08a01fdee59c2dc14	37de4216b2df4098f2b6c819ea2e7c1c	146777758	https://downloads.hmpdacc.org/dacc/hhs/genome/microbiome/wgs/analysis/hmwgsqc/v2/SRS018569.tar.bz2	765094712	faab18e1a137731cffda882560085330	buccal mucosa	1	male	None	Healthy Human Subjects	Human Microbiome Project (HMP)	Buccal_mucosa
SRS018573	faab18e1a137731cffda8825604f1f27	596fc2de57601ec08a01fdee59c2e1cb	ccbfb29197ee4db7554244a1d55526b0	3887461670	https://downloads.hmpdacc.org/dacc/hhs/genome/microbiome/wgs/analysis/hmwgsqc/v2/SRS018573.tar.bz2	765094712	faab18e1a137731cffda882560085330	gingiva	1	male	None	Healthy Human Subjects	Human Microbiome Project (HMP)	Supragingival_plaque
SRS018591	faab18e1a137731cffda8825604f6993	596fc2de57601ec08a01fdee59c2fc08	436bd144e8556d0ccef4779785246dfe	5918785937	https://downloads.hmpdacc.org/dacc/hhs/genome/microbiome/wgs/analysis/hmwgsqc/v2/SRS018591.tar.bz2	765094712	faab18e1a137731cffda882560085330	dorsum of tongue	1	male	None	Healthy Human Subjects	Human Microbiome Project (HMP)	Tongue_dorsum
SRS018594	faab18e1a137731cffda8825604f1e1e	596fc2de57601ec08a01fdee59c3063b	fa0b32ca6ea7522dfcf8cdef67063157	1276944484	https://downloads.hmpdacc.org/dacc/hhs/genome/microbiome/wgs/analysis/hmwgsqc/v2/SRS018594.tar.bz2	765094712	faab18e1a137731cffda882560085330	buccal mucosa	1	male	None	Healthy Human Subjects	Human Microbiome Project (HMP)	Buccal_mucosa
SRS018602	faab18e1a137731cffda8825604f1f27	596fc2de57601ec08a01fdee59c3148a	2798b2e5798a68aa638571372fcdc776	2498578107	https://downloads.hmpdacc.org/dacc/hhs/genome/microbiome/wgs/analysis/hmwgsqc/v2/SRS018602.tar.bz2	765094712	faab18e1a137731cffda882560085330	gingiva	1	male	None	Healthy Human Subjects	Human Microbiome Project (HMP)	Supragingival_plaque
SRS018610	faab18e1a137731cffda8825604f8eb4	596fc2de57601ec08a01fdee59c328fe	bc39a09dbdb12fdab4d31df6544792ec	2574109338	https://downloads.hmpdacc.org/dacc/hhs/genome/microbiome/wgs/analysis/hmwgsqc/v2/SRS018610.tar.bz2	765155402	faab18e1a137731cffda882560086685	dorsum of tongue	1	male	None	Healthy Human Subjects	Human Microbiome Project (HMP)	Tongue_dorsum
SRS018612	faab18e1a137731cffda8825604f9d79	596fc2de57601ec08a01fdee59c33137	46582d89a7e97d142bb6c35730227b7d	2083332449	https://downloads.hmpdacc.org/dacc/hhs/genome/microbiome/wgs/analysis/hmwgsqc/v2/SRS018612.tar.bz2	765155402	faab18e1a137731cffda882560086685	buccal mucosa	1	male	None	Healthy Human Subjects	Human Microbiome Project (HMP)	Buccal_mucosa
SRS018616	faab18e1a137731cffda8825604fa8ba	596fc2de57601ec08a01fdee59c33b86	4930c101d08cce1b35726a125676c2e7	2629828917	https://downloads.hmpdacc.org/dacc/hhs/genome/microbiome/wgs/analysis/hmwgsqc/v2/SRS018616.tar.bz2	765155402	faab18e1a137731cffda882560086685	gingiva	1	male	None	Healthy Human Subjects	Human Microbiome Project (HMP)	Supragingival_plaque
SRS018661	faab18e1a137731cffda882560501ba8	596fc2de57601ec08a01fdee59c34b70	d1235d450f1beaac1b26e3083a4b0e0e	343365315	https://downloads.hmpdacc.org/dacc/hhs/genome/microbiome/wgs/analysis/hmwgsqc/v2/SRS018661.tar.bz2	765013792	faab18e1a137731cffda882560083409	buccal mucosa	1	female	None	Healthy Human Subjects	Human Microbiome Project (HMP)	Buccal_mucosa
SRS018665	faab18e1a137731cffda882560501caa	596fc2de57601ec08a01fdee59c35872	8b3c2aa90bc225838d554137f83b6191	5372218840	https://downloads.hmpdacc.org/dacc/hhs/genome/microbiome/wgs/analysis/hmwgsqc/v2/SRS018665.tar.bz2	765013792	faab18e1a137731cffda882560083409	gingiva	1	female	None	Healthy Human Subjects	Human Microbiome Project (HMP)	Supragingival_plaque
SRS018679	faab18e1a137731cffda882560503676	596fc2de57601ec08a01fdee59c35f6f	7500fe6839c8e480962f442d95bdba2c	4431247044	https://downloads.hmpdacc.org/dacc/hhs/genome/microbiome/wgs/analysis/hmwgsqc/v2/SRS018679.tar.bz2	765195863	faab18e1a137731cffda88256008696b	dorsum of tongue	1	female	None	Healthy Human Subjects	Human Microbiome Project (HMP)	Tongue_dorsum
SRS018683	faab18e1a137731cffda882560504b5a	596fc2de57601ec08a01fdee59c36324	19af9e8b5cfb599d3e12f08352b6e6e8	2134681801	https://downloads.hmpdacc.org/dacc/hhs/genome/microbiome/wgs/analysis/hmwgsqc/v2/SRS018683.tar.bz2	765195863	faab18e1a137731cffda88256008696b	buccal mucosa	1	female	None	Healthy Human Subjects	Human Microbiome Project (HMP)	Buccal_mucosa
SRS018691	faab18e1a137731cffda8825605057c8	596fc2de57601ec08a01fdee59c36f81	8df680077411be96dd70a9638f9ba654	2658890809	https://downloads.hmpdacc.org/dacc/hhs/genome/microbiome/wgs/analysis/hmwgsqc/v2/SRS018691.tar.bz2	765195863	faab18e1a137731cffda88256008696b	gingiva	1	female	None	Healthy Human Subjects	Human Microbiome Project (HMP)	Supragingival_plaque
SRS018739	faab18e1a137731cffda88256050cce0	596fc2de57601ec08a01fdee59c37f5f	ae7d4c0f925e76c4834a13857993f3f8	5618655987	https://downloads.hmpdacc.org/dacc/hhs/genome/microbiome/wgs/analysis/hmwgsqc/v2/SRS018739.tar.bz2	765013792	faab18e1a137731cffda882560083409	dorsum of tongue	1	female	None	Healthy Human Subjects	Human Microbiome Project (HMP)	Tongue_dorsum
SRS018742	faab18e1a137731cffda882560501ba8	596fc2de57601ec08a01fdee59c38675	d379b0c17f3bbe42314d2f5418679693	2020030248	https://downloads.hmpdacc.org/dacc/hhs/genome/microbiome/wgs/analysis/hmwgsqc/v2/SRS018742.tar.bz2	765013792	faab18e1a137731cffda882560083409	buccal mucosa	1	female	None	Healthy Human Subjects	Human Microbiome Project (HMP)	Buccal_mucosa
SRS018750	faab18e1a137731cffda882560501caa	596fc2de57601ec08a01fdee59c388e7	28e159c8193d143ae83d65305e608999	3259978525	https://downloads.hmpdacc.org/dacc/hhs/genome/microbiome/wgs/analysis/hmwgsqc/v2/SRS018750.tar.bz2	765013792	faab18e1a137731cffda882560083409	gingiva	1	female	None	Healthy Human Subjects	Human Microbiome Project (HMP)	Supragingival_plaque
SRS018774	faab18e1a137731cffda882560512069	596fc2de57601ec08a01fdee59c3a675	f3370ce8653ca09c5b8f1ca1f364dc1c	757975104	https://downloads.hmpdacc.org/dacc/hhs/genome/microbiome/wgs/analysis/hmwgsqc/v2/SRS018774.tar.bz2	765135172	faab18e1a137731cffda882560085d74	buccal mucosa	1	male	None	Healthy Human Subjects	Human Microbiome Project (HMP)	Buccal_mucosa
SRS018778	faab18e1a137731cffda882560512bd7	596fc2de57601ec08a01fdee59c3aaa5	a8398471415aa9380d306e9a82f301be	1489086412	https://downloads.hmpdacc.org/dacc/hhs/genome/microbiome/wgs/analysis/hmwgsqc/v2/SRS018778.tar.bz2	765135172	faab18e1a137731cffda882560085d74	gingiva	1	male	None	Healthy Human Subjects	Human Microbiome Project (HMP)	Supragingival_plaque
SRS018791	faab18e1a137731cffda88256051452f	596fc2de57601ec08a01fdee59c3bfcc	49f32bada280c361da4b0d608595d56c	8285648079	https://downloads.hmpdacc.org/dacc/hhs/genome/microbiome/wgs/analysis/hmwgsqc/v2/SRS018791.tar.bz2	765135172	faab18e1a137731cffda882560085d74	dorsum of tongue	1	male	None	Healthy Human Subjects	Human Microbiome Project (HMP)	Tongue_dorsum
SRS018794	faab18e1a137731cffda882560512069	596fc2de57601ec08a01fdee59c3c342	1d5e201739e7682e26ce1344ac34599e	2448601844	https://downloads.hmpdacc.org/dacc/hhs/genome/microbiome/wgs/analysis/hmwgsqc/v2/SRS018794.tar.bz2	765135172	faab18e1a137731cffda882560085d74	buccal mucosa	1	male	None	Healthy Human Subjects	Human Microbiome Project (HMP)	Buccal_mucosa
SRS018802	faab18e1a137731cffda882560512bd7	596fc2de57601ec08a01fdee59c3c8f0	8b80c9515acb3db57a4e1f8463c63a41	2762767572	https://downloads.hmpdacc.org/dacc/hhs/genome/microbiome/wgs/analysis/hmwgsqc/v2/SRS018802.tar.bz2	765135172	faab18e1a137731cffda882560085d74	gingiva	1	male	None	Healthy Human Subjects	Human Microbiome Project (HMP)	Supragingival_plaque
SRS018820	faab18e1a137731cffda882560519550	596fc2de57601ec08a01fdee59c3f277	a5a143ba403f9ba3f1b89f54a93a8a22	3764157197	https://downloads.hmpdacc.org/dacc/hhs/genome/microbiome/wgs/analysis/hmwgsqc/v2/SRS018820.tar.bz2	765256553	faab18e1a137731cffda882560087fc8	dorsum of tongue	1	female	None	Healthy Human Subjects	Human Microbiome Project (HMP)	Tongue_dorsum
SRS018822	faab18e1a137731cffda88256051a50d	596fc2de57601ec08a01fdee59c3fd7e	cb1ff4267d76024acb003457d6d169bf	2296382487	https://downloads.hmpdacc.org/dacc/hhs/genome/microbiome/wgs/analysis/hmwgsqc/v2/SRS018822.tar.bz2	765256553	faab18e1a137731cffda882560087fc8	buccal mucosa	1	female	None	Healthy Human Subjects	Human Microbiome Project (HMP)	Buccal_mucosa
SRS018826	faab18e1a137731cffda88256051b4b4	596fc2de57601ec08a01fdee59c40af5	d3f943dad205657879c7f518d2e20bf6	4762830942	https://downloads.hmpdacc.org/dacc/hhs/genome/microbiome/wgs/analysis/hmwgsqc/v2/SRS018826.tar.bz2	765256553	faab18e1a137731cffda882560087fc8	gingiva	1	female	None	Healthy Human Subjects	Human Microbiome Project (HMP)	Supragingival_plaque
SRS018875	faab18e1a137731cffda882560520e40	596fc2de57601ec08a01fdee59c423de	11e6b170fae8fc8ae6bb3a06ad7d7785	2996388181	https://downloads.hmpdacc.org/dacc/hhs/genome/microbiome/wgs/analysis/hmwgsqc/v2/SRS018875.tar.bz2	765216093	faab18e1a137731cffda8825600875e4	dorsum of tongue	1	male	None	Healthy Human Subjects	Human Microbiome Project (HMP)	Tongue_dorsum
SRS018923	faab18e1a137731cffda8825605289e9	596fc2de57601ec08a01fdee59c429d4	6c477ecabdcae9ebc4abe7626458a808	5601903633	https://downloads.hmpdacc.org/dacc/hhs/genome/microbiome/wgs/analysis/hmwgsqc/v2/SRS018923.tar.bz2	765276783	faab18e1a137731cffda882560088adf	dorsum of tongue	1	male	None	Healthy Human Subjects	Human Microbiome Project (HMP)	Tongue_dorsum
SRS018925	faab18e1a137731cffda882560528e0b	596fc2de57601ec08a01fdee59c429da	9403c9efbe026185cfc2a401a08ced51	1629233804	https://downloads.hmpdacc.org/dacc/hhs/genome/microbiome/wgs/analysis/hmwgsqc/v2/SRS018925.tar.bz2	765276783	faab18e1a137731cffda882560088adf	buccal mucosa	1	male	None	Healthy Human Subjects	Human Microbiome Project (HMP)	Buccal_mucosa
SRS018929	faab18e1a137731cffda882560529375	596fc2de57601ec08a01fdee59c433a7	a5e016e60ab1c114016b3703b2c5fe25	2712539105	https://downloads.hmpdacc.org/dacc/hhs/genome/microbiome/wgs/analysis/hmwgsqc/v2/SRS018929.tar.bz2	765276783	faab18e1a137731cffda882560088adf	gingiva	1	male	None	Healthy Human Subjects	Human Microbiome Project (HMP)	Supragingival_plaque
SRS018969	faab18e1a137731cffda8825605302ec	596fc2de57601ec08a01fdee59c43b4d	a15ae345ed5ff0caaf91a2db714cdb33	3176315970	https://downloads.hmpdacc.org/dacc/hhs/genome/microbiome/wgs/analysis/hmwgsqc/v2/SRS018969.tar.bz2	764305738	faab18e1a137731cffda882560075cca	dorsum of tongue	2	male	None	Healthy Human Subjects	Human Microbiome Project (HMP)	Tongue_dorsum
SRS018971	faab18e1a137731cffda8825605310e8	596fc2de57601ec08a01fdee59c44875	d7dd5bb354ac8d6c0ca801e07c9b112c	786290980	https://downloads.hmpdacc.org/dacc/hhs/genome/microbiome/wgs/analysis/hmwgsqc/v2/SRS018971.tar.bz2	764305738	faab18e1a137731cffda882560075cca	buccal mucosa	2	male	None	Healthy Human Subjects	Human Microbiome Project (HMP)	Buccal_mucosa
SRS018975	faab18e1a137731cffda882560531728	596fc2de57601ec08a01fdee59c45273	b817bb508760711cd00b2f91c7a96761	3683092424	https://downloads.hmpdacc.org/dacc/hhs/genome/microbiome/wgs/analysis/hmwgsqc/v2/SRS018975.tar.bz2	764305738	faab18e1a137731cffda882560075cca	gingiva	2	male	None	Healthy Human Subjects	Human Microbiome Project (HMP)	Supragingival_plaque
SRS019022	faab18e1a137731cffda88256053a1f7	596fc2de57601ec08a01fdee59c48895	299192f17c8132696b5cb71aea3855f0	7005156728	https://downloads.hmpdacc.org/dacc/hhs/genome/microbiome/wgs/analysis/hmwgsqc/v2/SRS019022.tar.bz2	763961826	faab18e1a137731cffda882560070241	dorsum of tongue	2	male	None	Healthy Human Subjects	Human Microbiome Project (HMP)	Tongue_dorsum
SRS019024	faab18e1a137731cffda88256053b06a	596fc2de57601ec08a01fdee59c488cb	788ed7d032ee433663ba309cbcb60801	224976290	https://downloads.hmpdacc.org/dacc/hhs/genome/microbiome/wgs/analysis/hmwgsqc/v2/SRS019024.tar.bz2	763961826	faab18e1a137731cffda882560070241	buccal mucosa	2	male	None	Healthy Human Subjects	Human Microbiome Project (HMP)	Buccal_mucosa
SRS019025	faab18e1a137731cffda88256053be86	596fc2de57601ec08a01fdee59c49355	78c202438e8729197f6b1d76981f231d	540733508	https://downloads.hmpdacc.org/dacc/hhs/genome/microbiome/wgs/analysis/hmwgsqc/v2/SRS019025.tar.bz2	763961826	faab18e1a137731cffda882560070241	gingiva	2	male	None	Healthy Human Subjects	Human Microbiome Project (HMP)	Keratinized_gingiva
SRS019026	faab18e1a137731cffda88256053c59a	596fc2de57601ec08a01fdee59c4963c	995f97158cc50a9909374582996b3454	1869625684	https://downloads.hmpdacc.org/dacc/hhs/genome/microbiome/wgs/analysis/hmwgsqc/v2/SRS019026.tar.bz2	763961826	faab18e1a137731cffda882560070241	palatine tonsil	2	male	None	Healthy Human Subjects	Human Microbiome Project (HMP)	Palatine_tonsil
SRS019027	faab18e1a137731cffda88256053c757	596fc2de57601ec08a01fdee59c499c7	eeee1b1361e7ff54765ec12da0f355c6	1890759330	https://downloads.hmpdacc.org/dacc/hhs/genome/microbiome/wgs/analysis/hmwgsqc/v2/SRS019027.tar.bz2	763961826	faab18e1a137731cffda882560070241	throat	2	male	None	Healthy Human Subjects	Human Microbiome Project (HMP)	Throat
SRS019028	faab18e1a137731cffda88256053d486	596fc2de57601ec08a01fdee59c4a6e0	0fe5d766f53c436a9be9ffd43c0fc202	4586058344	https://downloads.hmpdacc.org/dacc/hhs/genome/microbiome/wgs/analysis/hmwgsqc/v2/SRS019028.tar.bz2	763961826	faab18e1a137731cffda882560070241	gingiva	2	male	None	Healthy Human Subjects	Human Microbiome Project (HMP)	Supragingival_plaque
SRS019029	faab18e1a137731cffda88256053e159	596fc2de57601ec08a01fdee59c4ae69	e598c79ed8a7f60c2166e382fd017470	2010009104	https://downloads.hmpdacc.org/dacc/hhs/genome/microbiome/wgs/analysis/hmwgsqc/v2/SRS019029.tar.bz2	763961826	faab18e1a137731cffda882560070241	gingiva	2	male	None	Healthy Human Subjects	Human Microbiome Project (HMP)	Subgingival_plaque
SRS019045	faab18e1a137731cffda88256053a1f7	596fc2de57601ec08a01fdee59c4d900	5483442fc541dfc879841450ef96cdd4	4892040766	https://downloads.hmpdacc.org/dacc/hhs/genome/microbiome/wgs/analysis/hmwgsqc/v2/SRS019045.tar.bz2	763961826	faab18e1a137731cffda882560070241	dorsum of tongue	2	male	None	Healthy Human Subjects	Human Microbiome Project (HMP)	Tongue_dorsum
SRS019071	faab18e1a137731cffda88256054143f	596fc2de57601ec08a01fdee59c4faad	65ca02c6da95e2c75084c14d1a77dec2	7893442784	https://downloads.hmpdacc.org/dacc/hhs/genome/microbiome/wgs/analysis/hmwgsqc/v2/SRS019071.tar.bz2	764083206	faab18e1a137731cffda882560072ab6	dorsum of tongue	2	male	None	Healthy Human Subjects	Human Microbiome Project (HMP)	Tongue_dorsum
SRS019073	faab18e1a137731cffda882560541631	596fc2de57601ec08a01fdee59c50067	4aa59b8f9bc6a79f66cf487981c21789	2405397030	https://downloads.hmpdacc.org/dacc/hhs/genome/microbiome/wgs/analysis/hmwgsqc/v2/SRS019073.tar.bz2	764083206	faab18e1a137731cffda882560072ab6	buccal mucosa	2	male	None	Healthy Human Subjects	Human Microbiome Project (HMP)	Buccal_mucosa
SRS019077	faab18e1a137731cffda882560542442	596fc2de57601ec08a01fdee59c5033e	df0d82ed16e4565de7028e6eddf41db1	3277617930	https://downloads.hmpdacc.org/dacc/hhs/genome/microbiome/wgs/analysis/hmwgsqc/v2/SRS019077.tar.bz2	764083206	faab18e1a137731cffda882560072ab6	gingiva	2	male	None	Healthy Human Subjects	Human Microbiome Project (HMP)	Supragingival_plaque
SRS019120	faab18e1a137731cffda882560545b5c	596fc2de57601ec08a01fdee59c54879	c884c9135361f2ae41db336df63f5e09	567445993	https://downloads.hmpdacc.org/dacc/hhs/genome/microbiome/wgs/analysis/hmwgsqc/v2/SRS019120.tar.bz2	763496533	faab18e1a137731cffda88256006809f	portion of saliva	2	male	None	Healthy Human Subjects	Human Microbiome Project (HMP)	Saliva
SRS019122	faab18e1a137731cffda882560545d7e	596fc2de57601ec08a01fdee59c54f2b	fa8f0096a2dd4030c80cd0251d222a76	7180433458	https://downloads.hmpdacc.org/dacc/hhs/genome/microbiome/wgs/analysis/hmwgsqc/v2/SRS019122.tar.bz2	763496533	faab18e1a137731cffda88256006809f	dorsum of tongue	2	male	None	Healthy Human Subjects	Human Microbiome Project (HMP)	Tongue_dorsum
SRS019124	faab18e1a137731cffda88256054630d	596fc2de57601ec08a01fdee59c555bd	9428d7706ac7af7bbec595d8871d4af0	1795684950	https://downloads.hmpdacc.org/dacc/hhs/genome/microbiome/wgs/analysis/hmwgsqc/v2/SRS019124.tar.bz2	763496533	faab18e1a137731cffda88256006809f	buccal mucosa	2	male	None	Healthy Human Subjects	Human Microbiome Project (HMP)	Buccal_mucosa
SRS019125	faab18e1a137731cffda8825605470e7	596fc2de57601ec08a01fdee59c55a06	b3bfd385662f10c9c87187233c801dd7	4566153548	https://downloads.hmpdacc.org/dacc/hhs/genome/microbiome/wgs/analysis/hmwgsqc/v2/SRS019125.tar.bz2	763496533	faab18e1a137731cffda88256006809f	gingiva	2	male	None	Healthy Human Subjects	Human Microbiome Project (HMP)	Keratinized_gingiva
SRS019126	faab18e1a137731cffda882560547d43	596fc2de57601ec08a01fdee59c55e0d	b8e2b71ec3cfd63add5c6b1ec41ae842	4513377194	https://downloads.hmpdacc.org/dacc/hhs/genome/microbiome/wgs/analysis/hmwgsqc/v2/SRS019126.tar.bz2	763496533	faab18e1a137731cffda88256006809f	palatine tonsil	2	male	None	Healthy Human Subjects	Human Microbiome Project (HMP)	Palatine_tonsil
SRS019127	faab18e1a137731cffda8825605480ac	596fc2de57601ec08a01fdee59c56ab9	d7fa58e98d39918aab7b03700cc08439	2898218223	https://downloads.hmpdacc.org/dacc/hhs/genome/microbiome/wgs/analysis/hmwgsqc/v2/SRS019127.tar.bz2	763496533	faab18e1a137731cffda88256006809f	throat	2	male	None	Healthy Human Subjects	Human Microbiome Project (HMP)	Throat
SRS019128	faab18e1a137731cffda8825605484bd	596fc2de57601ec08a01fdee59c57ab5	2a881c1d348d5134340c6b03326c5ac3	4006863179	https://downloads.hmpdacc.org/dacc/hhs/genome/microbiome/wgs/analysis/hmwgsqc/v2/SRS019128.tar.bz2	763496533	faab18e1a137731cffda88256006809f	gingiva	2	male	None	Healthy Human Subjects	Human Microbiome Project (HMP)	Supragingival_plaque
SRS019129	faab18e1a137731cffda882560548aac	596fc2de57601ec08a01fdee59c57fa1	6cae06249b1888e3ec3d12d29d731aa0	1184759385	https://downloads.hmpdacc.org/dacc/hhs/genome/microbiome/wgs/analysis/hmwgsqc/v2/SRS019129.tar.bz2	763496533	faab18e1a137731cffda88256006809f	gingiva	2	male	None	Healthy Human Subjects	Human Microbiome Project (HMP)	Subgingival_plaque
SRS019170	faab18e1a137731cffda882560549010	596fc2de57601ec08a01fdee59c58f29	dea1ac8202adadd60899c76b1e0ecbb5	1152375626	https://downloads.hmpdacc.org/dacc/hhs/genome/microbiome/wgs/analysis/hmwgsqc/v2/SRS019170.tar.bz2	765398164	faab18e1a137731cffda88256008aba0	dorsum of tongue	1	male	None	Healthy Human Subjects	Human Microbiome Project (HMP)	Tongue_dorsum
SRS019172	faab18e1a137731cffda882560549775	596fc2de57601ec08a01fdee59c5980f	8a64d06d80c4d1214c2a87eea094679a	1435465244	https://downloads.hmpdacc.org/dacc/hhs/genome/microbiome/wgs/analysis/hmwgsqc/v2/SRS019172.tar.bz2	765398164	faab18e1a137731cffda88256008aba0	buccal mucosa	1	male	None	Healthy Human Subjects	Human Microbiome Project (HMP)	Buccal_mucosa
SRS019176	faab18e1a137731cffda882560549d7f	596fc2de57601ec08a01fdee59c5a3fc	63c741847a5054b495a5500bbe76eb66	3058226956	https://downloads.hmpdacc.org/dacc/hhs/genome/microbiome/wgs/analysis/hmwgsqc/v2/SRS019176.tar.bz2	765398164	faab18e1a137731cffda88256008aba0	gingiva	1	male	None	Healthy Human Subjects	Human Microbiome Project (HMP)	Supragingival_plaque
SRS019219	faab18e1a137731cffda88256054cfca	596fc2de57601ec08a01fdee59c5c451	3f9bec4017900fbcb0fa32809c9f3656	5206973451	https://downloads.hmpdacc.org/dacc/hhs/genome/microbiome/wgs/analysis/hmwgsqc/v2/SRS019219.tar.bz2	765034022	faab18e1a137731cffda8825600836aa	dorsum of tongue	1	female	None	Healthy Human Subjects	Human Microbiome Project (HMP)	Tongue_dorsum
SRS019221	faab18e1a137731cffda88256054d751	596fc2de57601ec08a01fdee59c5cecc	be262cbe24f68ab95177d4667fec903e	218664828	https://downloads.hmpdacc.org/dacc/hhs/genome/microbiome/wgs/analysis/hmwgsqc/v2/SRS019221.tar.bz2	765034022	faab18e1a137731cffda8825600836aa	buccal mucosa	1	female	None	Healthy Human Subjects	Human Microbiome Project (HMP)	Buccal_mucosa
SRS019225	faab18e1a137731cffda88256054dda1	596fc2de57601ec08a01fdee59c5d06a	a252018e7ef5e4c670c49ac1575b98f1	2053161743	https://downloads.hmpdacc.org/dacc/hhs/genome/microbiome/wgs/analysis/hmwgsqc/v2/SRS019225.tar.bz2	765034022	faab18e1a137731cffda8825600836aa	gingiva	1	female	None	Healthy Human Subjects	Human Microbiome Project (HMP)	Supragingival_plaque
SRS019270	faab18e1a137731cffda8825605559ce	596fc2de57601ec08a01fdee59c5ee7e	5bbea6f2ceca80d9344c921627643a15	2516420230	https://downloads.hmpdacc.org/dacc/hhs/genome/microbiome/wgs/analysis/hmwgsqc/v2/SRS019270.tar.bz2	765377934	faab18e1a137731cffda88256008a0ad	dorsum of tongue	1	female	None	Healthy Human Subjects	Human Microbiome Project (HMP)	Tongue_dorsum
SRS019272	faab18e1a137731cffda8825605560b3	596fc2de57601ec08a01fdee59c5eead	3f63b2670bbe8391f7c7d7858d33e993	2289424069	https://downloads.hmpdacc.org/dacc/hhs/genome/microbiome/wgs/analysis/hmwgsqc/v2/SRS019272.tar.bz2	765377934	faab18e1a137731cffda88256008a0ad	buccal mucosa	1	female	None	Healthy Human Subjects	Human Microbiome Project (HMP)	Buccal_mucosa
SRS019276	faab18e1a137731cffda88256055690c	596fc2de57601ec08a01fdee59c5fcc8	b5501a1d415cc1ca85a5f100997cb61f	2452367703	https://downloads.hmpdacc.org/dacc/hhs/genome/microbiome/wgs/analysis/hmwgsqc/v2/SRS019276.tar.bz2	765377934	faab18e1a137731cffda88256008a0ad	gingiva	1	female	None	Healthy Human Subjects	Human Microbiome Project (HMP)	Supragingival_plaque
SRS019327	faab18e1a137731cffda88256055c5d8	596fc2de57601ec08a01fdee59c60a6c	e69590f1cb68cacc301250e090c0ff8c	5457787288	https://downloads.hmpdacc.org/dacc/hhs/genome/microbiome/wgs/analysis/hmwgsqc/v2/SRS019327.tar.bz2	765337473	faab18e1a137731cffda882560089ede	dorsum of tongue	1	female	None	Healthy Human Subjects	Human Microbiome Project (HMP)	Tongue_dorsum
SRS019329	faab18e1a137731cffda88256055d243	596fc2de57601ec08a01fdee59c613fc	ab9ba71cd9f0564f2044a83e946f2f44	566633476	https://downloads.hmpdacc.org/dacc/hhs/genome/microbiome/wgs/analysis/hmwgsqc/v2/SRS019329.tar.bz2	765337473	faab18e1a137731cffda882560089ede	buccal mucosa	1	female	None	Healthy Human Subjects	Human Microbiome Project (HMP)	Buccal_mucosa
SRS019333	faab18e1a137731cffda88256055d495	596fc2de57601ec08a01fdee59c61577	2f06c1f883be4f9ab871fa6d35bfa892	1654702420	https://downloads.hmpdacc.org/dacc/hhs/genome/microbiome/wgs/analysis/hmwgsqc/v2/SRS019333.tar.bz2	765337473	faab18e1a137731cffda882560089ede	gingiva	1	female	None	Healthy Human Subjects	Human Microbiome Project (HMP)	Supragingival_plaque
SRS019348	faab18e1a137731cffda88256055c5d8	596fc2de57601ec08a01fdee59c6289f	5ac616814089b474e33c7d4d42016475	2730362881	https://downloads.hmpdacc.org/dacc/hhs/genome/microbiome/wgs/analysis/hmwgsqc/v2/SRS019348.tar.bz2	765337473	faab18e1a137731cffda882560089ede	dorsum of tongue	1	female	None	Healthy Human Subjects	Human Microbiome Project (HMP)	Tongue_dorsum
SRS019352	faab18e1a137731cffda88256055d243	596fc2de57601ec08a01fdee59c62a2b	88953d3c62d42e0a91c6e0444a51714f	1499751688	https://downloads.hmpdacc.org/dacc/hhs/genome/microbiome/wgs/analysis/hmwgsqc/v2/SRS019352.tar.bz2	765337473	faab18e1a137731cffda882560089ede	buccal mucosa	1	female	None	Healthy Human Subjects	Human Microbiome Project (HMP)	Buccal_mucosa
SRS019360	faab18e1a137731cffda88256055d495	596fc2de57601ec08a01fdee59c62a9a	c4a32411a45f0b5180b4c908a9e82840	1750375866	https://downloads.hmpdacc.org/dacc/hhs/genome/microbiome/wgs/analysis/hmwgsqc/v2/SRS019360.tar.bz2	765337473	faab18e1a137731cffda882560089ede	gingiva	1	female	None	Healthy Human Subjects	Human Microbiome Project (HMP)	Supragingival_plaque
SRS019387	faab18e1a137731cffda882560564c5d	596fc2de57601ec08a01fdee59c65a03	62019814c63d38604fcc523c513ce48d	2359674945	https://downloads.hmpdacc.org/dacc/hhs/genome/microbiome/wgs/analysis/hmwgsqc/v2/SRS019387.tar.bz2	765560005	faab18e1a137731cffda88256008bf27	gingiva	1	male	None	Healthy Human Subjects	Human Microbiome Project (HMP)	Supragingival_plaque
SRS019389	faab18e1a137731cffda8825605658d5	596fc2de57601ec08a01fdee59c65a8d	cd98d71072589509638a07a4c5f23dc4	2382375220	https://downloads.hmpdacc.org/dacc/hhs/genome/microbiome/wgs/analysis/hmwgsqc/v2/SRS019389.tar.bz2	765560005	faab18e1a137731cffda88256008bf27	dorsum of tongue	1	male	None	Healthy Human Subjects	Human Microbiome Project (HMP)	Tongue_dorsum
SRS019391	faab18e1a137731cffda88256056665b	596fc2de57601ec08a01fdee59c66319	499429546ed42ffa67bc8e8bb708474c	263891253	https://downloads.hmpdacc.org/dacc/hhs/genome/microbiome/wgs/analysis/hmwgsqc/v2/SRS019391.tar.bz2	765560005	faab18e1a137731cffda88256008bf27	buccal mucosa	1	male	None	Healthy Human Subjects	Human Microbiome Project (HMP)	Buccal_mucosa
SRS019437	faab18e1a137731cffda88256056a62d	596fc2de57601ec08a01fdee59c67b91	0d13ddd04c177f20467ffadfd7ad0d14	2957040834	https://downloads.hmpdacc.org/dacc/hhs/genome/microbiome/wgs/analysis/hmwgsqc/v2/SRS019437.tar.bz2	765519544	faab18e1a137731cffda88256008ad61	dorsum of tongue	1	male	None	Healthy Human Subjects	Human Microbiome Project (HMP)	Tongue_dorsum
SRS019439	faab18e1a137731cffda88256056b071	596fc2de57601ec08a01fdee59c6828d	65af0205b653a1f20e70d436a69e910a	2027212469	https://downloads.hmpdacc.org/dacc/hhs/genome/microbiome/wgs/analysis/hmwgsqc/v2/SRS019439.tar.bz2	765519544	faab18e1a137731cffda88256008ad61	buccal mucosa	1	male	None	Healthy Human Subjects	Human Microbiome Project (HMP)	Buccal_mucosa
SRS019443	faab18e1a137731cffda88256056bf3f	596fc2de57601ec08a01fdee59c68fdd	b45e672e1f346a2cda7bff43e8a23792	1692076835	https://downloads.hmpdacc.org/dacc/hhs/genome/microbiome/wgs/analysis/hmwgsqc/v2/SRS019443.tar.bz2	765519544	faab18e1a137731cffda88256008ad61	gingiva	1	male	None	Healthy Human Subjects	Human Microbiome Project (HMP)	Supragingival_plaque
SRS019488	faab18e1a137731cffda88256056e5ce	596fc2de57601ec08a01fdee59c6a8da	9d8a818214abc9775ba225f8faf9c30d	2720266758	https://downloads.hmpdacc.org/dacc/hhs/genome/microbiome/wgs/analysis/hmwgsqc/v2/SRS019488.tar.bz2	765317243	faab18e1a137731cffda882560089110	dorsum of tongue	1	female	None	Healthy Human Subjects	Human Microbiome Project (HMP)	Tongue_dorsum
SRS019490	faab18e1a137731cffda88256056e83d	596fc2de57601ec08a01fdee59c6b098	997db7ed70414e511756af0c72bf9318	1430021734	https://downloads.hmpdacc.org/dacc/hhs/genome/microbiome/wgs/analysis/hmwgsqc/v2/SRS019490.tar.bz2	765317243	faab18e1a137731cffda882560089110	buccal mucosa	1	female	None	Healthy Human Subjects	Human Microbiome Project (HMP)	Buccal_mucosa
SRS019494	faab18e1a137731cffda88256056f183	596fc2de57601ec08a01fdee59c6b961	5202f39985133573031500d674fba3ab	2604340118	https://downloads.hmpdacc.org/dacc/hhs/genome/microbiome/wgs/analysis/hmwgsqc/v2/SRS019494.tar.bz2	765317243	faab18e1a137731cffda882560089110	gingiva	1	female	None	Healthy Human Subjects	Human Microbiome Project (HMP)	Supragingival_plaque
SRS019587	faab18e1a137731cffda88256057afb1	596fc2de57601ec08a01fdee59c6dd93	f997596209df58c119d55e057c361165	1662452218	https://downloads.hmpdacc.org/dacc/hhs/genome/microbiome/wgs/analysis/hmwgsqc/v2/SRS019587.tar.bz2	765620695	faab18e1a137731cffda88256008c706	buccal mucosa	1	female	None	Healthy Human Subjects	Human Microbiome Project (HMP)	Buccal_mucosa
SRS019591	faab18e1a137731cffda88256057bfa8	596fc2de57601ec08a01fdee59c6e1f1	eb601f98d0fa7671a037e9d780c7bdbc	4517740643	https://downloads.hmpdacc.org/dacc/hhs/genome/microbiome/wgs/analysis/hmwgsqc/v2/SRS019591.tar.bz2	765620695	faab18e1a137731cffda88256008c706	gingiva	1	female	None	Healthy Human Subjects	Human Microbiome Project (HMP)	Supragingival_plaque
SRS019607	faab18e1a137731cffda88256057e300	596fc2de57601ec08a01fdee59c704a6	cf50cda052e608ab9ac1d4dfc05fb450	6322382226	https://downloads.hmpdacc.org/dacc/hhs/genome/microbiome/wgs/analysis/hmwgsqc/v2/SRS019607.tar.bz2	765620695	faab18e1a137731cffda88256008c706	dorsum of tongue	1	female	None	Healthy Human Subjects	Human Microbiome Project (HMP)	Tongue_dorsum
SRS019696	faab18e1a137731cffda8825605861d3	596fc2de57601ec08a01fdee59c71784	4f0f0844bce1965a36b1e76ef1935a43	2828082962	https://downloads.hmpdacc.org/dacc/hhs/genome/microbiome/wgs/analysis/hmwgsqc/v2/SRS019696.tar.bz2	765539774	faab18e1a137731cffda88256008b89d	dorsum of tongue	1	female	None	Healthy Human Subjects	Human Microbiome Project (HMP)	Tongue_dorsum
SRS019698	faab18e1a137731cffda8825605864c1	596fc2de57601ec08a01fdee59c7208b	5a92197d5a104ea5b77823b5699475c7	1782372307	https://downloads.hmpdacc.org/dacc/hhs/genome/microbiome/wgs/analysis/hmwgsqc/v2/SRS019698.tar.bz2	765539774	faab18e1a137731cffda88256008b89d	buccal mucosa	1	female	None	Healthy Human Subjects	Human Microbiome Project (HMP)	Buccal_mucosa
SRS019792	faab18e1a137731cffda8825605911e8	596fc2de57601ec08a01fdee59c72f42	21436e651f79f2019c4983b27ca50bc3	3175187562	https://downloads.hmpdacc.org/dacc/hhs/genome/microbiome/wgs/analysis/hmwgsqc/v2/SRS019792.tar.bz2	765661155	faab18e1a137731cffda88256008cf29	dorsum of tongue	1	female	None	Healthy Human Subjects	Human Microbiome Project (HMP)	Tongue_dorsum
SRS019794	faab18e1a137731cffda882560592147	596fc2de57601ec08a01fdee59c7302c	86bdce17de84e1b93b3d2fc9ccbdca03	1972573193	https://downloads.hmpdacc.org/dacc/hhs/genome/microbiome/wgs/analysis/hmwgsqc/v2/SRS019794.tar.bz2	765661155	faab18e1a137731cffda88256008cf29	buccal mucosa	1	female	None	Healthy Human Subjects	Human Microbiome Project (HMP)	Buccal_mucosa
SRS019798	faab18e1a137731cffda882560593015	596fc2de57601ec08a01fdee59c7357a	75f991b61884853e172490793f6c3eac	2152478238	https://downloads.hmpdacc.org/dacc/hhs/genome/microbiome/wgs/analysis/hmwgsqc/v2/SRS019798.tar.bz2	765661155	faab18e1a137731cffda88256008cf29	gingiva	1	female	None	Healthy Human Subjects	Human Microbiome Project (HMP)	Supragingival_plaque
SRS019872	faab18e1a137731cffda882560597530	596fc2de57601ec08a01fdee59c743f3	2fb9c3977fc54a00bbbd3eac64344d42	207953983	https://downloads.hmpdacc.org/dacc/hhs/genome/microbiome/wgs/analysis/hmwgsqc/v2/SRS019872.tar.bz2	764892411	faab18e1a137731cffda882560082081	buccal mucosa	2	male	None	Healthy Human Subjects	Human Microbiome Project (HMP)	Buccal_mucosa
SRS019894	faab18e1a137731cffda88256059a272	596fc2de57601ec08a01fdee59c74db5	96ab8b94903a51ddfb272803aa6a32b2	6269259390	https://downloads.hmpdacc.org/dacc/hhs/genome/microbiome/wgs/analysis/hmwgsqc/v2/SRS019894.tar.bz2	764892411	faab18e1a137731cffda882560082081	dorsum of tongue	2	male	None	Healthy Human Subjects	Human Microbiome Project (HMP)	Tongue_dorsum
SRS019906	faab18e1a137731cffda88256059c7e4	596fc2de57601ec08a01fdee59c7576b	8f9285704d8c74e7ac6bb6d6e31f03a9	3158474539	https://downloads.hmpdacc.org/dacc/hhs/genome/microbiome/wgs/analysis/hmwgsqc/v2/SRS019906.tar.bz2	764892411	faab18e1a137731cffda882560082081	gingiva	2	male	None	Healthy Human Subjects	Human Microbiome Project (HMP)	Supragingival_plaque
SRS019974	faab18e1a137731cffda8825605ef1e0	596fc2de57601ec08a01fdee59c92436	8ad68278ca06e9aff538aa7b9afb7ceb	6693219261	https://downloads.hmpdacc.org/dacc/hhs/genome/microbiome/wgs/analysis/hmwgsqc/v2/SRS019974.tar.bz2	160643649	faab18e1a137731cffda88256002daa2	dorsum of tongue	1	female	None	Healthy Human Subjects	Human Microbiome Project (HMP)	Tongue_dorsum
SRS019976	faab18e1a137731cffda8825605efa75	596fc2de57601ec08a01fdee59c92718	21a3d9c950dc233ff57ec5b828e29a62	555116795	https://downloads.hmpdacc.org/dacc/hhs/genome/microbiome/wgs/analysis/hmwgsqc/v2/SRS019976.tar.bz2	160643649	faab18e1a137731cffda88256002daa2	buccal mucosa	1	female	None	Healthy Human Subjects	Human Microbiome Project (HMP)	Buccal_mucosa
SRS019980	faab18e1a137731cffda8825605f0183	596fc2de57601ec08a01fdee59c93227	7459e4f9673b372458a99a57d4802c77	5037523948	https://downloads.hmpdacc.org/dacc/hhs/genome/microbiome/wgs/analysis/hmwgsqc/v2/SRS019980.tar.bz2	160643649	faab18e1a137731cffda88256002daa2	gingiva	1	female	None	Healthy Human Subjects	Human Microbiome Project (HMP)	Supragingival_plaque
SRS020220	faab18e1a137731cffda882560606ce5	596fc2de57601ec08a01fdee59c95ed2	39e010a4f1619e0524a452969dc0f6f2	5886259826	https://downloads.hmpdacc.org/dacc/hhs/genome/microbiome/wgs/analysis/hmwgsqc/v2/SRS020220.tar.bz2	160400887	faab18e1a137731cffda882560028083	dorsum of tongue	1	male	None	Healthy Human Subjects	Human Microbiome Project (HMP)	Tongue_dorsum
SRS020222	faab18e1a137731cffda88256060799b	596fc2de57601ec08a01fdee59c96341	5e15b7247ba76a26d2ef959cbd0c25d5	426285456	https://downloads.hmpdacc.org/dacc/hhs/genome/microbiome/wgs/analysis/hmwgsqc/v2/SRS020222.tar.bz2	160400887	faab18e1a137731cffda882560028083	buccal mucosa	1	male	None	Healthy Human Subjects	Human Microbiome Project (HMP)	Buccal_mucosa
SRS020226	faab18e1a137731cffda8825606084ef	596fc2de57601ec08a01fdee59c965fd	421eb5a9fb383f827a404dd8ab11b3f9	5830956791	https://downloads.hmpdacc.org/dacc/hhs/genome/microbiome/wgs/analysis/hmwgsqc/v2/SRS020226.tar.bz2	160400887	faab18e1a137731cffda882560028083	gingiva	1	male	None	Healthy Human Subjects	Human Microbiome Project (HMP)	Supragingival_plaque
SRS020277	faab18e1a137731cffda882560610258	596fc2de57601ec08a01fdee59c9a124	ad1a12bcc4614a955ef6cb82ccefec4a	2269971160	https://downloads.hmpdacc.org/dacc/hhs/genome/microbiome/wgs/analysis/hmwgsqc/v2/SRS020277.tar.bz2	160663879	faab18e1a137731cffda88256002dbe2	dorsum of tongue	1	male	None	Healthy Human Subjects	Human Microbiome Project (HMP)	Tongue_dorsum
SRS020283	faab18e1a137731cffda8825606106e1	596fc2de57601ec08a01fdee59c9a369	e99b2ae7261b0d3e878f14fa35993ac6	1958059644	https://downloads.hmpdacc.org/dacc/hhs/genome/microbiome/wgs/analysis/hmwgsqc/v2/SRS020283.tar.bz2	160663879	faab18e1a137731cffda88256002dbe2	gingiva	1	male	None	Healthy Human Subjects	Human Microbiome Project (HMP)	Supragingival_plaque
SRS020334	faab18e1a137731cffda882560618c0b	596fc2de57601ec08a01fdee59c9b8c6	cb79c4f274b4e19f3b5168f715cd4f17	3762602524	https://downloads.hmpdacc.org/dacc/hhs/genome/microbiome/wgs/analysis/hmwgsqc/v2/SRS020334.tar.bz2	160704339	faab18e1a137731cffda88256002ea43	dorsum of tongue	1	female	None	Healthy Human Subjects	Human Microbiome Project (HMP)	Tongue_dorsum
SRS020336	faab18e1a137731cffda8825606191b8	596fc2de57601ec08a01fdee59c9bdfb	23753ef8187bca3681ec961d5b50c0aa	163988459	https://downloads.hmpdacc.org/dacc/hhs/genome/microbiome/wgs/analysis/hmwgsqc/v2/SRS020336.tar.bz2	160704339	faab18e1a137731cffda88256002ea43	buccal mucosa	1	female	None	Healthy Human Subjects	Human Microbiome Project (HMP)	Buccal_mucosa
SRS020340	faab18e1a137731cffda8825606198d2	596fc2de57601ec08a01fdee59c9c9f4	2ebf01c3f090544af469a5dd1a6c3985	6347009986	https://downloads.hmpdacc.org/dacc/hhs/genome/microbiome/wgs/analysis/hmwgsqc/v2/SRS020340.tar.bz2	160704339	faab18e1a137731cffda88256002ea43	gingiva	1	female	None	Healthy Human Subjects	Human Microbiome Project (HMP)	Supragingival_plaque
SRS020400	faab18e1a137731cffda882560620386	596fc2de57601ec08a01fdee59c9e3de	b9edff533fbbe821071c49586ac2392c	2739915365	https://downloads.hmpdacc.org/dacc/hhs/genome/microbiome/wgs/analysis/hmwgsqc/v2/SRS020400.tar.bz2	160684109	faab18e1a137731cffda88256002dd4a	dorsum of tongue	1	male	None	Healthy Human Subjects	Human Microbiome Project (HMP)	Tongue_dorsum
SRS020402	faab18e1a137731cffda8825606211c6	596fc2de57601ec08a01fdee59c9e4d1	1f564ab82217a1077e60e397163ba228	2253528744	https://downloads.hmpdacc.org/dacc/hhs/genome/microbiome/wgs/analysis/hmwgsqc/v2/SRS020402.tar.bz2	160684109	faab18e1a137731cffda88256002dd4a	buccal mucosa	1	male	None	Healthy Human Subjects	Human Microbiome Project (HMP)	Buccal_mucosa
SRS020406	faab18e1a137731cffda88256062180b	596fc2de57601ec08a01fdee59c9e754	400d8fd40388cf5337be43e4a2b46a88	2433011427	https://downloads.hmpdacc.org/dacc/hhs/genome/microbiome/wgs/analysis/hmwgsqc/v2/SRS020406.tar.bz2	160684109	faab18e1a137731cffda88256002dd4a	gingiva	1	male	None	Healthy Human Subjects	Human Microbiome Project (HMP)	Supragingival_plaque
SRS020540	faab18e1a137731cffda88256062ce26	596fc2de57601ec08a01fdee59ca00a6	5a2ff68ad0f25eaac28b6fa0323261df	2836012077	https://downloads.hmpdacc.org/dacc/hhs/genome/microbiome/wgs/analysis/hmwgsqc/v2/SRS020540.tar.bz2	160845950	faab18e1a137731cffda882560031bb7	dorsum of tongue	1	male	None	Healthy Human Subjects	Human Microbiome Project (HMP)	Tongue_dorsum
SRS020571	faab18e1a137731cffda88256063437f	596fc2de57601ec08a01fdee59ca0b69	11ac3dad4221ba08ebd01d4b547057d9	5552886833	https://downloads.hmpdacc.org/dacc/hhs/genome/microbiome/wgs/analysis/hmwgsqc/v2/SRS020571.tar.bz2	160906640	faab18e1a137731cffda882560033d0c	dorsum of tongue	1	male	None	Healthy Human Subjects	Human Microbiome Project (HMP)	Tongue_dorsum
SRS020628	faab18e1a137731cffda88256063ce91	596fc2de57601ec08a01fdee59ca1a51	cdc4debd177387f9c9dfb8547de60709	11676879172	https://downloads.hmpdacc.org/dacc/hhs/genome/microbiome/wgs/analysis/hmwgsqc/v2/SRS020628.tar.bz2	160947100	faab18e1a137731cffda882560034c4b	dorsum of tongue	1	male	None	Healthy Human Subjects	Human Microbiome Project (HMP)	Tongue_dorsum
SRS020856	faab18e1a137731cffda882560657db2	596fc2de57601ec08a01fdee59ca218a	c72680570e67dddaea098ef5f9085516	6548591340	https://downloads.hmpdacc.org/dacc/hhs/genome/microbiome/wgs/analysis/hmwgsqc/v2/SRS020856.tar.bz2	160765029	faab18e1a137731cffda882560030026	dorsum of tongue	1	male	None	Healthy Human Subjects	Human Microbiome Project (HMP)	Tongue_dorsum
SRS020858	faab18e1a137731cffda882560658786	596fc2de57601ec08a01fdee59ca28b4	86a970b2c854b706ccadcbf38df0e9fe	957060483	https://downloads.hmpdacc.org/dacc/hhs/genome/microbiome/wgs/analysis/hmwgsqc/v2/SRS020858.tar.bz2	160765029	faab18e1a137731cffda882560030026	buccal mucosa	1	male	None	Healthy Human Subjects	Human Microbiome Project (HMP)	Buccal_mucosa
SRS020862	faab18e1a137731cffda88256065945c	596fc2de57601ec08a01fdee59ca32d3	9044de9b99a763a3edbaa311fd952e5c	2102844444	https://downloads.hmpdacc.org/dacc/hhs/genome/microbiome/wgs/analysis/hmwgsqc/v2/SRS020862.tar.bz2	160765029	faab18e1a137731cffda882560030026	gingiva	1	male	None	Healthy Human Subjects	Human Microbiome Project (HMP)	Supragingival_plaque
SRS021473	faab18e1a137731cffda8825606aa51f	596fc2de57601ec08a01fdee59ca62b8	5d8fda2604c33f8f7a8484bbb0212bab	700055329	https://downloads.hmpdacc.org/dacc/hhs/genome/microbiome/wgs/analysis/hmwgsqc/v2/SRS021473.tar.bz2	158479027	faab18e1a137731cffda88256000a55a	buccal mucosa	2	male	None	Healthy Human Subjects	Human Microbiome Project (HMP)	Buccal_mucosa
SRS021477	faab18e1a137731cffda8825606ab225	596fc2de57601ec08a01fdee59ca6d6c	453abf5aedbdabaff461847688458fb9	4331138919	https://downloads.hmpdacc.org/dacc/hhs/genome/microbiome/wgs/analysis/hmwgsqc/v2/SRS021477.tar.bz2	158479027	faab18e1a137731cffda88256000a55a	gingiva	2	male	None	Healthy Human Subjects	Human Microbiome Project (HMP)	Supragingival_plaque
SRS021496	faab18e1a137731cffda8825606ac807	596fc2de57601ec08a01fdee59ca82bf	e223036a4cab6164aad2954bcbf52a0d	6958737506	https://downloads.hmpdacc.org/dacc/hhs/genome/microbiome/wgs/analysis/hmwgsqc/v2/SRS021496.tar.bz2	158479027	faab18e1a137731cffda88256000a55a	dorsum of tongue	2	male	None	Healthy Human Subjects	Human Microbiome Project (HMP)	Tongue_dorsum
SRS021528	faab18e1a137731cffda8825606b0b9d	596fc2de57601ec08a01fdee59ca968f	58cad06c8f78976052c86c871992c95f	6183755770	https://downloads.hmpdacc.org/dacc/hhs/genome/microbiome/wgs/analysis/hmwgsqc/v2/SRS021528.tar.bz2	158216035	faab18e1a137731cffda882560004622	dorsum of tongue	2	male	None	Healthy Human Subjects	Human Microbiome Project (HMP)	Tongue_dorsum
SRS021897	faab18e1a137731cffda8825606db847	596fc2de57601ec08a01fdee59caaed2	e4d67ad316126c5c70311b28d8bf12ea	11832272376	https://downloads.hmpdacc.org/dacc/hhs/genome/microbiome/wgs/analysis/hmwgsqc/v2/SRS021897.tar.bz2	158155345	faab18e1a137731cffda882560003f87	dorsum of tongue	2	male	None	Healthy Human Subjects	Human Microbiome Project (HMP)	Tongue_dorsum
SRS021954	faab18e1a137731cffda8825606e31e4	596fc2de57601ec08a01fdee59cab528	30c161df6211b4f63185424ac7d0a5dc	6436611560	https://downloads.hmpdacc.org/dacc/hhs/genome/microbiome/wgs/analysis/hmwgsqc/v2/SRS021954.tar.bz2	158256496	faab18e1a137731cffda882560005e48	dorsum of tongue	2	female	None	Healthy Human Subjects	Human Microbiome Project (HMP)	Tongue_dorsum
SRS021960	faab18e1a137731cffda8825606e4142	596fc2de57601ec08a01fdee59cab5dd	93b1c4f7390565147b343865077bd80e	1870703799	https://downloads.hmpdacc.org/dacc/hhs/genome/microbiome/wgs/analysis/hmwgsqc/v2/SRS021960.tar.bz2	158256496	faab18e1a137731cffda882560005e48	gingiva	2	female	None	Healthy Human Subjects	Human Microbiome Project (HMP)	Supragingival_plaque
SRS021986	faab18e1a137731cffda8825606e6a38	596fc2de57601ec08a01fdee59cacb59	8e051c36b27cec20ee10da5d7b8a07ae	896937100	https://downloads.hmpdacc.org/dacc/hhs/genome/microbiome/wgs/analysis/hmwgsqc/v2/SRS021986.tar.bz2	158256496	faab18e1a137731cffda882560005e48	buccal mucosa	2	female	None	Healthy Human Subjects	Human Microbiome Project (HMP)	Buccal_mucosa
SRS022077	faab18e1a137731cffda8825606f34b0	596fc2de57601ec08a01fdee59cadd5b	140ad82614fa1be47772ba3ffec064b0	6503340151	https://downloads.hmpdacc.org/dacc/hhs/genome/microbiome/wgs/analysis/hmwgsqc/v2/SRS022077.tar.bz2	158337416	faab18e1a137731cffda8825600073ad	dorsum of tongue	2	female	None	Healthy Human Subjects	Human Microbiome Project (HMP)	Tongue_dorsum
SRS022079	faab18e1a137731cffda8825606f3a61	596fc2de57601ec08a01fdee59caecab	4e21f1a85745a317ca09723a198ffadd	281148547	https://downloads.hmpdacc.org/dacc/hhs/genome/microbiome/wgs/analysis/hmwgsqc/v2/SRS022079.tar.bz2	158337416	faab18e1a137731cffda8825600073ad	buccal mucosa	2	female	None	Healthy Human Subjects	Human Microbiome Project (HMP)	Buccal_mucosa
SRS022083	faab18e1a137731cffda8825606f47e9	596fc2de57601ec08a01fdee59caf133	83fb56de167b379a71af899d90abe322	2343809812	https://downloads.hmpdacc.org/dacc/hhs/genome/microbiome/wgs/analysis/hmwgsqc/v2/SRS022083.tar.bz2	158337416	faab18e1a137731cffda8825600073ad	gingiva	2	female	None	Healthy Human Subjects	Human Microbiome Project (HMP)	Supragingival_plaque
SRS022143	faab18e1a137731cffda8825606fbfa5	596fc2de57601ec08a01fdee59cb35d3	bb1c76c2d1993f071b5f68021426322e	7989265389	https://downloads.hmpdacc.org/dacc/hhs/genome/microbiome/wgs/analysis/hmwgsqc/v2/SRS022143.tar.bz2	638754422	faab18e1a137731cffda88256005e8df	dorsum of tongue	1	female	None	Healthy Human Subjects	Human Microbiome Project (HMP)	Tongue_dorsum
SRS022145	faab18e1a137731cffda8825606fce20	596fc2de57601ec08a01fdee59cb37f4	5f21cc15c5ad01fc2172be91a74d4f89	1004091323	https://downloads.hmpdacc.org/dacc/hhs/genome/microbiome/wgs/analysis/hmwgsqc/v2/SRS022145.tar.bz2	638754422	faab18e1a137731cffda88256005e8df	buccal mucosa	1	female	None	Healthy Human Subjects	Human Microbiome Project (HMP)	Buccal_mucosa
SRS022149	faab18e1a137731cffda8825606fda9d	596fc2de57601ec08a01fdee59cb4291	f674f3a771fc93e9d6830a8f5a752a9d	1969288071	https://downloads.hmpdacc.org/dacc/hhs/genome/microbiome/wgs/analysis/hmwgsqc/v2/SRS022149.tar.bz2	638754422	faab18e1a137731cffda88256005e8df	gingiva	1	female	None	Healthy Human Subjects	Human Microbiome Project (HMP)	Supragingival_plaque
SRS022281	faab18e1a137731cffda88256070cbd7	596fc2de57601ec08a01fdee59cb65bf	1b6d8371361fb74f4fe7a6270b0e98b0	8825698732	https://downloads.hmpdacc.org/dacc/hhs/genome/microbiome/wgs/analysis/hmwgsqc/v2/SRS022281.tar.bz2	533247696	faab18e1a137731cffda882560056fc6	gingiva	1	female	None	Healthy Human Subjects	Human Microbiome Project (HMP)	Supragingival_plaque
SRS022464	faab18e1a137731cffda88256072908a	596fc2de57601ec08a01fdee59cb7038	d3ac516d261c72deebe7a71c2b9ba604	5622614146	https://downloads.hmpdacc.org/dacc/hhs/genome/microbiome/wgs/analysis/hmwgsqc/v2/SRS022464.tar.bz2	158458797	faab18e1a137731cffda8825600098dc	dorsum of tongue	2	female	None	Healthy Human Subjects	Human Microbiome Project (HMP)	Tongue_dorsum
SRS022530	faab18e1a137731cffda882560734229	596fc2de57601ec08a01fdee59cb84a7	5261e3f10953cf59c935024d0ebb3b47	3598556015	https://downloads.hmpdacc.org/dacc/hhs/genome/microbiome/wgs/analysis/hmwgsqc/v2/SRS022530.tar.bz2	809635352	faab18e1a137731cffda88256008f514	dorsum of tongue	1	female	None	Healthy Human Subjects	Human Microbiome Project (HMP)	Tongue_dorsum
SRS022532	faab18e1a137731cffda8825607350ca	596fc2de57601ec08a01fdee59cb8567	ebad3a9d8e582ad66e80cf8f37c77eea	444067967	https://downloads.hmpdacc.org/dacc/hhs/genome/microbiome/wgs/analysis/hmwgsqc/v2/SRS022532.tar.bz2	809635352	faab18e1a137731cffda88256008f514	buccal mucosa	1	female	None	Healthy Human Subjects	Human Microbiome Project (HMP)	Buccal_mucosa
SRS022536	faab18e1a137731cffda882560735c1f	596fc2de57601ec08a01fdee59cb8a0d	1c5a3a690de4a1e7cd11d30b3862a0a9	6166352778	https://downloads.hmpdacc.org/dacc/hhs/genome/microbiome/wgs/analysis/hmwgsqc/v2/SRS022536.tar.bz2	809635352	faab18e1a137731cffda88256008f514	gingiva	1	female	None	Healthy Human Subjects	Human Microbiome Project (HMP)	Supragingival_plaque
SRS022602	faab18e1a137731cffda88256073bb61	596fc2de57601ec08a01fdee59cb9fec	c4e0167a8924688cc3b360132d747373	4611691377	https://downloads.hmpdacc.org/dacc/hhs/genome/microbiome/wgs/analysis/hmwgsqc/v2/SRS022602.tar.bz2	158499257	faab18e1a137731cffda88256000a83a	gingiva	2	male	None	Healthy Human Subjects	Human Microbiome Project (HMP)	Supragingival_plaque
SRS022621	faab18e1a137731cffda88256073ccd5	596fc2de57601ec08a01fdee59cba548	bedaf53a077b6230164877490b80a431	8080121263	https://downloads.hmpdacc.org/dacc/hhs/genome/microbiome/wgs/analysis/hmwgsqc/v2/SRS022621.tar.bz2	158499257	faab18e1a137731cffda88256000a83a	dorsum of tongue	2	male	None	Healthy Human Subjects	Human Microbiome Project (HMP)	Tongue_dorsum
SRS022625	faab18e1a137731cffda88256073de69	596fc2de57601ec08a01fdee59cbb0b2	761eac81f6d7db0908c615f120b8fb49	1714046653	https://downloads.hmpdacc.org/dacc/hhs/genome/microbiome/wgs/analysis/hmwgsqc/v2/SRS022625.tar.bz2	158499257	faab18e1a137731cffda88256000a83a	buccal mucosa	2	male	None	Healthy Human Subjects	Human Microbiome Project (HMP)	Buccal_mucosa
SRS022719	faab18e1a137731cffda88256074e216	596fc2de57601ec08a01fdee59cbd6d6	f284df8c8dd05ece036857e0f12dfc39	6184193442	https://downloads.hmpdacc.org/dacc/hhs/genome/microbiome/wgs/analysis/hmwgsqc/v2/SRS022719.tar.bz2	370425937	faab18e1a137731cffda88256004c73e	dorsum of tongue	1	female	None	Healthy Human Subjects	Human Microbiome Project (HMP)	Tongue_dorsum
SRS022721	faab18e1a137731cffda88256074ea15	596fc2de57601ec08a01fdee59cbd79b	33ce775c1579a4b59aaadc1775e90444	276573920	https://downloads.hmpdacc.org/dacc/hhs/genome/microbiome/wgs/analysis/hmwgsqc/v2/SRS022721.tar.bz2	370425937	faab18e1a137731cffda88256004c73e	buccal mucosa	1	female	None	Healthy Human Subjects	Human Microbiome Project (HMP)	Buccal_mucosa
SRS022725	faab18e1a137731cffda88256074ece3	596fc2de57601ec08a01fdee59cbe49a	b079a84c2fa661f61d4b2ddb6e8c9149	7414658019	https://downloads.hmpdacc.org/dacc/hhs/genome/microbiome/wgs/analysis/hmwgsqc/v2/SRS022725.tar.bz2	370425937	faab18e1a137731cffda88256004c73e	gingiva	1	female	None	Healthy Human Subjects	Human Microbiome Project (HMP)	Supragingival_plaque
SRS022883	faab18e1a137731cffda8825607608fa	596fc2de57601ec08a01fdee59cbf018	2bd80423b5f930868e8c6fc107bf7041	12081525681	https://downloads.hmpdacc.org/dacc/hhs/genome/microbiome/wgs/analysis/hmwgsqc/v2/SRS022883.tar.bz2	650853796	faab18e1a137731cffda882560060540	gingiva	1	female	None	Healthy Human Subjects	Human Microbiome Project (HMP)	Supragingival_plaque
SRS022980	faab18e1a137731cffda88256076ebd2	596fc2de57601ec08a01fdee59cc0858	fdd3db385aa351cfebe29d502f86f536	11800339820	https://downloads.hmpdacc.org/dacc/hhs/genome/microbiome/wgs/analysis/hmwgsqc/v2/SRS022980.tar.bz2	158114885	faab18e1a137731cffda882560003a72	gingiva	2	female	None	Healthy Human Subjects	Human Microbiome Project (HMP)	Supragingival_plaque
SRS023352	faab18e1a137731cffda88256079ff30	596fc2de57601ec08a01fdee59cc2f36	c55ffb39f17936d9ba450f47011c49cd	6679910716	https://downloads.hmpdacc.org/dacc/hhs/genome/microbiome/wgs/analysis/hmwgsqc/v2/SRS023352.tar.bz2	246515023	faab18e1a137731cffda882560041c2a	dorsum of tongue	1	female	None	Healthy Human Subjects	Human Microbiome Project (HMP)	Tongue_dorsum
SRS023354	faab18e1a137731cffda8825607a0a8a	596fc2de57601ec08a01fdee59cc35ee	2dcaef6fec0e0c04941ffdd44828b969	260051081	https://downloads.hmpdacc.org/dacc/hhs/genome/microbiome/wgs/analysis/hmwgsqc/v2/SRS023354.tar.bz2	246515023	faab18e1a137731cffda882560041c2a	buccal mucosa	1	female	None	Healthy Human Subjects	Human Microbiome Project (HMP)	Buccal_mucosa
SRS023358	faab18e1a137731cffda8825607a185f	596fc2de57601ec08a01fdee59cc43a8	c0a0984de86e610829124494d19ecbf9	2076612375	https://downloads.hmpdacc.org/dacc/hhs/genome/microbiome/wgs/analysis/hmwgsqc/v2/SRS023358.tar.bz2	246515023	faab18e1a137731cffda882560041c2a	gingiva	1	female	None	Healthy Human Subjects	Human Microbiome Project (HMP)	Supragingival_plaque
SRS023534	faab18e1a137731cffda8825607b9a6d	596fc2de57601ec08a01fdee59cc7d85	e796cf9f1693e3a735023d316f48a402	56767428	https://downloads.hmpdacc.org/dacc/hhs/genome/microbiome/wgs/analysis/hmwgsqc/v2/SRS023534.tar.bz2	158802708	faab18e1a137731cffda88256000cbcc	buccal mucosa	2	male	None	Healthy Human Subjects	Human Microbiome Project (HMP)	Buccal_mucosa
SRS023538	faab18e1a137731cffda8825607ba047	596fc2de57601ec08a01fdee59cc8366	02f1df2009ba31f7ed4b298011192e86	2691117437	https://downloads.hmpdacc.org/dacc/hhs/genome/microbiome/wgs/analysis/hmwgsqc/v2/SRS023538.tar.bz2	158802708	faab18e1a137731cffda88256000cbcc	gingiva	2	male	None	Healthy Human Subjects	Human Microbiome Project (HMP)	Supragingival_plaque
SRS023557	faab18e1a137731cffda8825607ba3d7	596fc2de57601ec08a01fdee59cc85aa	a1b50eb89d7af4c838bba6a5eebdc61c	3548487434	https://downloads.hmpdacc.org/dacc/hhs/genome/microbiome/wgs/analysis/hmwgsqc/v2/SRS023557.tar.bz2	158802708	faab18e1a137731cffda88256000cbcc	dorsum of tongue	2	male	None	Healthy Human Subjects	Human Microbiome Project (HMP)	Tongue_dorsum
SRS023591	faab18e1a137731cffda8825607bf69d	596fc2de57601ec08a01fdee59cc906f	2e6eb66cd3e4a22fe8988d6d546f8886	201531253	https://downloads.hmpdacc.org/dacc/hhs/genome/microbiome/wgs/analysis/hmwgsqc/v2/SRS023591.tar.bz2	159005010	faab18e1a137731cffda882560010f68	buccal mucosa	2	female	None	Healthy Human Subjects	Human Microbiome Project (HMP)	Buccal_mucosa
SRS023595	faab18e1a137731cffda8825607c02c4	596fc2de57601ec08a01fdee59cc95ab	0fe28ed433202b7fe88c162f2deaf3d1	6912131371	https://downloads.hmpdacc.org/dacc/hhs/genome/microbiome/wgs/analysis/hmwgsqc/v2/SRS023595.tar.bz2	159005010	faab18e1a137731cffda882560010f68	gingiva	2	female	None	Healthy Human Subjects	Human Microbiome Project (HMP)	Supragingival_plaque
SRS023617	faab18e1a137731cffda8825607c2450	596fc2de57601ec08a01fdee59ccac20	bf6b679f66215c67cf65f9dac244a6d3	7734608011	https://downloads.hmpdacc.org/dacc/hhs/genome/microbiome/wgs/analysis/hmwgsqc/v2/SRS023617.tar.bz2	159005010	faab18e1a137731cffda882560010f68	dorsum of tongue	2	female	None	Healthy Human Subjects	Human Microbiome Project (HMP)	Tongue_dorsum
SRS023835	faab18e1a137731cffda8825607e035f	596fc2de57601ec08a01fdee59ccd3a0	656d1eddc2ad3f000f55dc931cd9d915	5822499875	https://downloads.hmpdacc.org/dacc/hhs/genome/microbiome/wgs/analysis/hmwgsqc/v2/SRS023835.tar.bz2	158883629	faab18e1a137731cffda88256000dd13	dorsum of tongue	2	female	None	Healthy Human Subjects	Human Microbiome Project (HMP)	Tongue_dorsum
SRS023837	faab18e1a137731cffda8825607e0dd7	596fc2de57601ec08a01fdee59ccd85b	f734f72f6757c962aae2900afae78cee	284779410	https://downloads.hmpdacc.org/dacc/hhs/genome/microbiome/wgs/analysis/hmwgsqc/v2/SRS023837.tar.bz2	158883629	faab18e1a137731cffda88256000dd13	buccal mucosa	2	female	None	Healthy Human Subjects	Human Microbiome Project (HMP)	Buccal_mucosa
SRS023841	faab18e1a137731cffda8825607e167a	596fc2de57601ec08a01fdee59cce6bd	7a055aaa299934ac8065d32564712f9e	2159871106	https://downloads.hmpdacc.org/dacc/hhs/genome/microbiome/wgs/analysis/hmwgsqc/v2/SRS023841.tar.bz2	158883629	faab18e1a137731cffda88256000dd13	gingiva	2	female	None	Healthy Human Subjects	Human Microbiome Project (HMP)	Supragingival_plaque
SRS023926	faab18e1a137731cffda8825607e96d4	596fc2de57601ec08a01fdee59cd3113	65a8a59d46be155b0195bf81b5defe50	6920772914	https://downloads.hmpdacc.org/dacc/hhs/genome/microbiome/wgs/analysis/hmwgsqc/v2/SRS023926.tar.bz2	159268001	faab18e1a137731cffda8825600153a2	dorsum of tongue	2	male	None	Healthy Human Subjects	Human Microbiome Project (HMP)	Tongue_dorsum
SRS023930	faab18e1a137731cffda8825607ea2ff	596fc2de57601ec08a01fdee59cd326a	3c6d608c77567cb7e3394a5c244d2f52	6268974470	https://downloads.hmpdacc.org/dacc/hhs/genome/microbiome/wgs/analysis/hmwgsqc/v2/SRS023930.tar.bz2	159268001	faab18e1a137731cffda8825600153a2	buccal mucosa	2	male	None	Healthy Human Subjects	Human Microbiome Project (HMP)	Buccal_mucosa
SRS023938	faab18e1a137731cffda8825607ed0f9	596fc2de57601ec08a01fdee59cd3b7e	13ea86f49534b766182f5c3c984e257a	7458662603	https://downloads.hmpdacc.org/dacc/hhs/genome/microbiome/wgs/analysis/hmwgsqc/v2/SRS023938.tar.bz2	159268001	faab18e1a137731cffda8825600153a2	gingiva	2	male	None	Healthy Human Subjects	Human Microbiome Project (HMP)	Supragingival_plaque
SRS023958	faab18e1a137731cffda8825607ef273	596fc2de57601ec08a01fdee59cd416b	a355661f681915df9d1914fb52558695	7203685247	https://downloads.hmpdacc.org/dacc/hhs/genome/microbiome/wgs/analysis/hmwgsqc/v2/SRS023958.tar.bz2	159369152	faab18e1a137731cffda882560017cd5	dorsum of tongue	2	male	None	Healthy Human Subjects	Human Microbiome Project (HMP)	Tongue_dorsum
SRS023964	faab18e1a137731cffda8825607efe7b	596fc2de57601ec08a01fdee59cd4768	ffd38804cf5d443ccfbea2050bdcd4a4	3070752061	https://downloads.hmpdacc.org/dacc/hhs/genome/microbiome/wgs/analysis/hmwgsqc/v2/SRS023964.tar.bz2	159369152	faab18e1a137731cffda882560017cd5	gingiva	2	male	None	Healthy Human Subjects	Human Microbiome Project (HMP)	Supragingival_plaque
SRS023987	faab18e1a137731cffda8825607f1269	596fc2de57601ec08a01fdee59cd5f64	84a3cb631bec57923e555fe9ad48d331	1215927949	https://downloads.hmpdacc.org/dacc/hhs/genome/microbiome/wgs/analysis/hmwgsqc/v2/SRS023987.tar.bz2	159369152	faab18e1a137731cffda882560017cd5	buccal mucosa	2	male	None	Healthy Human Subjects	Human Microbiome Project (HMP)	Buccal_mucosa
SRS024015	faab18e1a137731cffda8825607f5410	596fc2de57601ec08a01fdee59cd68e5	7754c9d92adb8814c34a9e29e41afb16	6506136980	https://downloads.hmpdacc.org/dacc/hhs/genome/microbiome/wgs/analysis/hmwgsqc/v2/SRS024015.tar.bz2	159247771	faab18e1a137731cffda88256001465c	dorsum of tongue	2	female	None	Healthy Human Subjects	Human Microbiome Project (HMP)	Tongue_dorsum
SRS024017	faab18e1a137731cffda8825607f627f	596fc2de57601ec08a01fdee59cd69e7	17e033c1eca98d39d0bc9a745bd44a33	930067873	https://downloads.hmpdacc.org/dacc/hhs/genome/microbiome/wgs/analysis/hmwgsqc/v2/SRS024017.tar.bz2	159247771	faab18e1a137731cffda88256001465c	buccal mucosa	2	female	None	Healthy Human Subjects	Human Microbiome Project (HMP)	Buccal_mucosa
SRS024021	faab18e1a137731cffda8825607f68b0	596fc2de57601ec08a01fdee59cd6c74	c70daa57f8b841cb7bd0141051521502	6058508753	https://downloads.hmpdacc.org/dacc/hhs/genome/microbiome/wgs/analysis/hmwgsqc/v2/SRS024021.tar.bz2	159247771	faab18e1a137731cffda88256001465c	gingiva	2	female	None	Healthy Human Subjects	Human Microbiome Project (HMP)	Supragingival_plaque
SRS024081	faab18e1a137731cffda8825607fec5d	596fc2de57601ec08a01fdee59cda27c	72fde2e998967381468d90097f7959f7	7573215102	https://downloads.hmpdacc.org/dacc/hhs/genome/microbiome/wgs/analysis/hmwgsqc/v2/SRS024081.tar.bz2	159510762	faab18e1a137731cffda88256001b19a	dorsum of tongue	2	male	None	Healthy Human Subjects	Human Microbiome Project (HMP)	Tongue_dorsum
SRS024087	faab18e1a137731cffda8825607ff805	596fc2de57601ec08a01fdee59cdae91	5127d88ec31023592ba1b1b791a04d58	4864157768	https://downloads.hmpdacc.org/dacc/hhs/genome/microbiome/wgs/analysis/hmwgsqc/v2/SRS024087.tar.bz2	159510762	faab18e1a137731cffda88256001b19a	gingiva	2	male	None	Healthy Human Subjects	Human Microbiome Project (HMP)	Supragingival_plaque
SRS024107	faab18e1a137731cffda8825607fec5d	596fc2de57601ec08a01fdee59cdbcfd	3908e34016ada6a91f8a79f6119ba072	3236919048	https://downloads.hmpdacc.org/dacc/hhs/genome/microbiome/wgs/analysis/hmwgsqc/v2/SRS024107.tar.bz2	159510762	faab18e1a137731cffda88256001b19a	dorsum of tongue	2	male	None	Healthy Human Subjects	Human Microbiome Project (HMP)	Tongue_dorsum
SRS024119	faab18e1a137731cffda8825607ff805	596fc2de57601ec08a01fdee59cdc375	61a19b7d5e4047fb834301e79efcc0ac	2730136808	https://downloads.hmpdacc.org/dacc/hhs/genome/microbiome/wgs/analysis/hmwgsqc/v2/SRS024119.tar.bz2	159510762	faab18e1a137731cffda88256001b19a	gingiva	2	male	None	Healthy Human Subjects	Human Microbiome Project (HMP)	Supragingival_plaque
SRS024138	faab18e1a137731cffda8825608074f9	596fc2de57601ec08a01fdee59cdd6cb	28cc7e309146d040aee82972e4b8ee12	6498343577	https://downloads.hmpdacc.org/dacc/hhs/genome/microbiome/wgs/analysis/hmwgsqc/v2/SRS024138.tar.bz2	159207311	faab18e1a137731cffda882560012baa	dorsum of tongue	2	male	None	Healthy Human Subjects	Human Microbiome Project (HMP)	Tongue_dorsum
SRS024140	faab18e1a137731cffda882560808355	596fc2de57601ec08a01fdee59cddacd	19ca81fab81d34f5f565f4cf81d4be6a	815819851	https://downloads.hmpdacc.org/dacc/hhs/genome/microbiome/wgs/analysis/hmwgsqc/v2/SRS024140.tar.bz2	159207311	faab18e1a137731cffda882560012baa	buccal mucosa	2	male	None	Healthy Human Subjects	Human Microbiome Project (HMP)	Buccal_mucosa
SRS024144	faab18e1a137731cffda882560808b21	596fc2de57601ec08a01fdee59cddf45	d572d5f93bf1eb16ece306c29db564c9	1975723870	https://downloads.hmpdacc.org/dacc/hhs/genome/microbiome/wgs/analysis/hmwgsqc/v2/SRS024144.tar.bz2	159207311	faab18e1a137731cffda882560012baa	gingiva	2	male	None	Healthy Human Subjects	Human Microbiome Project (HMP)	Supragingival_plaque
SRS024277	faab18e1a137731cffda882560820028	596fc2de57601ec08a01fdee59ce1312	b3d1eea58c826c07535dcb9eeaa0713a	7827546900	https://downloads.hmpdacc.org/dacc/hhs/genome/microbiome/wgs/analysis/hmwgsqc/v2/SRS024277.tar.bz2	158944319	faab18e1a137731cffda88256000edb0	dorsum of tongue	2	female	None	Healthy Human Subjects	Human Microbiome Project (HMP)	Tongue_dorsum
SRS024281	faab18e1a137731cffda88256082077e	596fc2de57601ec08a01fdee59ce1e7e	21b53def156d3c98934699425f70d1a1	2382737068	https://downloads.hmpdacc.org/dacc/hhs/genome/microbiome/wgs/analysis/hmwgsqc/v2/SRS024281.tar.bz2	158944319	faab18e1a137731cffda88256000edb0	buccal mucosa	2	female	None	Healthy Human Subjects	Human Microbiome Project (HMP)	Buccal_mucosa
SRS024289	faab18e1a137731cffda882560822521	596fc2de57601ec08a01fdee59ce2964	338028ce4e64dd9d03614d6f339d787d	2710900286	https://downloads.hmpdacc.org/dacc/hhs/genome/microbiome/wgs/analysis/hmwgsqc/v2/SRS024289.tar.bz2	158944319	faab18e1a137731cffda88256000edb0	gingiva	2	female	None	Healthy Human Subjects	Human Microbiome Project (HMP)	Supragingival_plaque
SRS024318	faab18e1a137731cffda88256082f116	596fc2de57601ec08a01fdee59ce3d57	14b2e472b23b54ea3aface2d2ba84090	4688006321	https://downloads.hmpdacc.org/dacc/hhs/genome/microbiome/wgs/analysis/hmwgsqc/v2/SRS024318.tar.bz2	159551223	faab18e1a137731cffda88256001b7b9	dorsum of tongue	2	male	None	Healthy Human Subjects	Human Microbiome Project (HMP)	Tongue_dorsum
SRS024347	faab18e1a137731cffda882560830c3a	596fc2de57601ec08a01fdee59ce45e9	971c25ce7459bc811932d3b5438d4e2a	820122950	https://downloads.hmpdacc.org/dacc/hhs/genome/microbiome/wgs/analysis/hmwgsqc/v2/SRS024347.tar.bz2	159551223	faab18e1a137731cffda88256001b7b9	buccal mucosa	2	male	None	Healthy Human Subjects	Human Microbiome Project (HMP)	Buccal_mucosa
SRS024355	faab18e1a137731cffda882560832ae4	596fc2de57601ec08a01fdee59ce4b3d	11a4f66420644f19de2d42856b207c82	7470118362	https://downloads.hmpdacc.org/dacc/hhs/genome/microbiome/wgs/analysis/hmwgsqc/v2/SRS024355.tar.bz2	159551223	faab18e1a137731cffda88256001b7b9	gingiva	2	male	None	Healthy Human Subjects	Human Microbiome Project (HMP)	Supragingival_plaque
SRS024375	faab18e1a137731cffda882560835e10	596fc2de57601ec08a01fdee59ce589f	d443ce0677babeceeafb90f91c274cb4	6025968451	https://downloads.hmpdacc.org/dacc/hhs/genome/microbiome/wgs/analysis/hmwgsqc/v2/SRS024375.tar.bz2	159713063	faab18e1a137731cffda88256001d840	dorsum of tongue	2	female	None	Healthy Human Subjects	Human Microbiome Project (HMP)	Tongue_dorsum
SRS024377	faab18e1a137731cffda88256083663d	596fc2de57601ec08a01fdee59ce65c0	6a37bdaa00b1806ac7322ea61e399d12	695972307	https://downloads.hmpdacc.org/dacc/hhs/genome/microbiome/wgs/analysis/hmwgsqc/v2/SRS024377.tar.bz2	159713063	faab18e1a137731cffda88256001d840	buccal mucosa	2	female	None	Healthy Human Subjects	Human Microbiome Project (HMP)	Buccal_mucosa
SRS024381	faab18e1a137731cffda8825608366ac	596fc2de57601ec08a01fdee59ce74c0	04e42c06b0ff7e96c58b6fc68f0094d2	4063214614	https://downloads.hmpdacc.org/dacc/hhs/genome/microbiome/wgs/analysis/hmwgsqc/v2/SRS024381.tar.bz2	159713063	faab18e1a137731cffda88256001d840	gingiva	2	female	None	Healthy Human Subjects	Human Microbiome Project (HMP)	Supragingival_plaque
SRS024441	faab18e1a137731cffda882560840836	596fc2de57601ec08a01fdee59ce8a4f	7e6534dd6df1fe255ccc2f932fa12b6f	7161584189	https://downloads.hmpdacc.org/dacc/hhs/genome/microbiome/wgs/analysis/hmwgsqc/v2/SRS024441.tar.bz2	159571453	faab18e1a137731cffda88256001be7d	dorsum of tongue	2	male	None	Healthy Human Subjects	Human Microbiome Project (HMP)	Tongue_dorsum
SRS024447	faab18e1a137731cffda8825608417cb	596fc2de57601ec08a01fdee59ce9804	8846ed0c7ed540f07a86ef513b64504a	5430502499	https://downloads.hmpdacc.org/dacc/hhs/genome/microbiome/wgs/analysis/hmwgsqc/v2/SRS024447.tar.bz2	159571453	faab18e1a137731cffda88256001be7d	gingiva	2	male	None	Healthy Human Subjects	Human Microbiome Project (HMP)	Supragingival_plaque
SRS024470	faab18e1a137731cffda88256084373b	596fc2de57601ec08a01fdee59ce99d3	51ba1e467d3039c9aedba8ece28cb601	658229477	https://downloads.hmpdacc.org/dacc/hhs/genome/microbiome/wgs/analysis/hmwgsqc/v2/SRS024470.tar.bz2	159571453	faab18e1a137731cffda88256001be7d	buccal mucosa	2	male	None	Healthy Human Subjects	Human Microbiome Project (HMP)	Buccal_mucosa
SRS024498	faab18e1a137731cffda882560847f0f	596fc2de57601ec08a01fdee59ceaa46	17dcb24f2a4e3933e1c07495ad771aad	3195777982	https://downloads.hmpdacc.org/dacc/hhs/genome/microbiome/wgs/analysis/hmwgsqc/v2/SRS024498.tar.bz2	159389382	faab18e1a137731cffda8825600189f5	dorsum of tongue	2	male	None	Healthy Human Subjects	Human Microbiome Project (HMP)	Tongue_dorsum
SRS024500	faab18e1a137731cffda88256084888e	596fc2de57601ec08a01fdee59ceadc6	27f09cb97b77c143f287c00e4322c4ae	2654651962	https://downloads.hmpdacc.org/dacc/hhs/genome/microbiome/wgs/analysis/hmwgsqc/v2/SRS024500.tar.bz2	159389382	faab18e1a137731cffda8825600189f5	buccal mucosa	2	male	None	Healthy Human Subjects	Human Microbiome Project (HMP)	Buccal_mucosa
SRS024504	faab18e1a137731cffda882560848e3a	596fc2de57601ec08a01fdee59ceb9b3	88ddbed87b2ebf25dcce6c725c1cc78e	2560656982	https://downloads.hmpdacc.org/dacc/hhs/genome/microbiome/wgs/analysis/hmwgsqc/v2/SRS024504.tar.bz2	159389382	faab18e1a137731cffda8825600189f5	gingiva	2	male	None	Healthy Human Subjects	Human Microbiome Project (HMP)	Supragingival_plaque
SRS024557	faab18e1a137731cffda882560857303	596fc2de57601ec08a01fdee59cecea6	0f6a4ffd33702d25d6ce85f71971b989	275426207	https://downloads.hmpdacc.org/dacc/hhs/genome/microbiome/wgs/analysis/hmwgsqc/v2/SRS024557.tar.bz2	159591683	faab18e1a137731cffda88256001c2a4	buccal mucosa	2	male	None	Healthy Human Subjects	Human Microbiome Project (HMP)	Buccal_mucosa
SRS024561	faab18e1a137731cffda882560857d86	596fc2de57601ec08a01fdee59cedad8	349d5577a44dd0eacd97d2a68863408a	3129078140	https://downloads.hmpdacc.org/dacc/hhs/genome/microbiome/wgs/analysis/hmwgsqc/v2/SRS024561.tar.bz2	159591683	faab18e1a137731cffda88256001c2a4	gingiva	2	male	None	Healthy Human Subjects	Human Microbiome Project (HMP)	Supragingival_plaque
SRS024580	faab18e1a137731cffda8825608598a2	596fc2de57601ec08a01fdee59cee81b	0573301108f1732a6ef6a6efead69a37	6031328132	https://downloads.hmpdacc.org/dacc/hhs/genome/microbiome/wgs/analysis/hmwgsqc/v2/SRS024580.tar.bz2	159591683	faab18e1a137731cffda88256001c2a4	dorsum of tongue	2	male	None	Healthy Human Subjects	Human Microbiome Project (HMP)	Tongue_dorsum
SRS024637	faab18e1a137731cffda88256085e1bd	596fc2de57601ec08a01fdee59cf0c82	55866e00afadae5aaee087d5302c4424	3101127388	https://downloads.hmpdacc.org/dacc/hhs/genome/microbiome/wgs/analysis/hmwgsqc/v2/SRS024637.tar.bz2	159611913	faab18e1a137731cffda88256001c4f6	dorsum of tongue	2	male	None	Healthy Human Subjects	Human Microbiome Project (HMP)	Tongue_dorsum
SRS024641	faab18e1a137731cffda88256085f29f	596fc2de57601ec08a01fdee59cf171e	c5de8062c5a9161b0ff4925b5045e3b7	40142960	https://downloads.hmpdacc.org/dacc/hhs/genome/microbiome/wgs/analysis/hmwgsqc/v2/SRS024641.tar.bz2	159611913	faab18e1a137731cffda88256001c4f6	buccal mucosa	2	male	None	Healthy Human Subjects	Human Microbiome Project (HMP)	Buccal_mucosa
SRS024649	faab18e1a137731cffda882560860e25	596fc2de57601ec08a01fdee59cf21c0	cfb006f35dae51e7c60865b64ee452ba	3993467031	https://downloads.hmpdacc.org/dacc/hhs/genome/microbiome/wgs/analysis/hmwgsqc/v2/SRS024649.tar.bz2	159611913	faab18e1a137731cffda88256001c4f6	gingiva	2	male	None	Healthy Human Subjects	Human Microbiome Project (HMP)	Supragingival_plaque
SRS042131	faab18e1a137731cffda882560926695	596fc2de57601ec08a01fdee59d19001	853ab5fd738228947284b413032f73d5	5856439617	https://downloads.hmpdacc.org/dacc/hhs/genome/microbiome/wgs/analysis/hmwgsqc/v2/SRS042131.tar.bz2	764487809	faab18e1a137731cffda88256007a718	dorsum of tongue	2	male	None	Healthy Human Subjects	Human Microbiome Project (HMP)	Tongue_dorsum
SRS042307	faab18e1a137731cffda882560921d17	596fc2de57601ec08a01fdee59d18fca	606d2fdaf31cfe7f8ba151d0104daa1d	3140290396	https://downloads.hmpdacc.org/dacc/hhs/genome/microbiome/wgs/analysis/hmwgsqc/v2/SRS042307.tar.bz2	516889361	faab18e1a137731cffda8825600537f3	gingiva	1	male	None	Healthy Human Subjects	Human Microbiome Project (HMP)	Supragingival_plaque
SRS042409	faab18e1a137731cffda882560a64845	596fc2de57601ec08a01fdee59d6d5aa	cd56a4c8e814e5a8c974af42c3eeb0ff	6697939289	https://downloads.hmpdacc.org/dacc/hhs/genome/microbiome/wgs/analysis/hmwgsqc/v2/SRS042409.tar.bz2	160582958	faab18e1a137731cffda88256002c85a	buccal mucosa	2	female	None	Healthy Human Subjects	Human Microbiome Project (HMP)	Buccal_mucosa
SRS042457	faab18e1a137731cffda8825609f46ff	596fc2de57601ec08a01fdee59d59024	790d61cebb4423983e719bc28c680fe7	361308881	https://downloads.hmpdacc.org/dacc/hhs/genome/microbiome/wgs/analysis/hmwgsqc/v2/SRS042457.tar.bz2	686765762	faab18e1a137731cffda882560062776	buccal mucosa	1	male	None	Healthy Human Subjects	Human Microbiome Project (HMP)	Buccal_mucosa
SRS042589	faab18e1a137731cffda8825605df168	596fc2de57601ec08a01fdee59c8edac	9d8269080d61740f0c67d2114fa02f00	4688913341	https://downloads.hmpdacc.org/dacc/hhs/genome/microbiome/wgs/analysis/hmwgsqc/v2/SRS042589.tar.bz2	355657046	faab18e1a137731cffda882560048e03	dorsum of tongue	1	male	None	Healthy Human Subjects	Human Microbiome Project (HMP)	Tongue_dorsum
SRS042643	faab18e1a137731cffda8825605bff72	596fc2de57601ec08a01fdee59c80f3b	04bf327f2791d146a8160c2fd081c28e	7039048097	https://downloads.hmpdacc.org/dacc/hhs/genome/microbiome/wgs/analysis/hmwgsqc/v2/SRS042643.tar.bz2	404239096	faab18e1a137731cffda88256004db77	dorsum of tongue	1	male	None	Healthy Human Subjects	Human Microbiome Project (HMP)	Tongue_dorsum
SRS042691	faab18e1a137731cffda88256099ac34	596fc2de57601ec08a01fdee59d3e222	ea24e79a1a1839d12b8cb8e131126dc1	3531496452	https://downloads.hmpdacc.org/dacc/hhs/genome/microbiome/wgs/analysis/hmwgsqc/v2/SRS042691.tar.bz2	289996019	faab18e1a137731cffda882560045384	buccal mucosa	1	male	None	Healthy Human Subjects	Human Microbiome Project (HMP)	Buccal_mucosa
SRS042910	faab18e1a137731cffda8825609128be	596fc2de57601ec08a01fdee59d108f5	2b4499f48fcad8cad05edb48c10d0453	7155326670	https://downloads.hmpdacc.org/dacc/hhs/genome/microbiome/wgs/analysis/hmwgsqc/v2/SRS042910.tar.bz2	763820215	faab18e1a137731cffda88256006d6b3	dorsum of tongue	2	female	None	Healthy Human Subjects	Human Microbiome Project (HMP)	Tongue_dorsum
SRS042984	faab18e1a137731cffda882560aa80ef	596fc2de57601ec08a01fdee59d76847	bfc411d415a8bca16f433f5221ed6536	6486020556	https://downloads.hmpdacc.org/dacc/hhs/genome/microbiome/wgs/analysis/hmwgsqc/v2/SRS042984.tar.bz2	638754422	faab18e1a137731cffda88256005e8df	gingiva	2	female	None	Healthy Human Subjects	Human Microbiome Project (HMP)	Supragingival_plaque
SRS043018	faab18e1a137731cffda8825608ed863	596fc2de57601ec08a01fdee59d0a998	533ceab3b49af8205699d92e20b1ccb9	3575719953	https://downloads.hmpdacc.org/dacc/hhs/genome/microbiome/wgs/analysis/hmwgsqc/v2/SRS043018.tar.bz2	763759525	faab18e1a137731cffda88256006d20c	gingiva	2	female	None	Healthy Human Subjects	Human Microbiome Project (HMP)	Supragingival_plaque
SRS043083	faab18e1a137731cffda882560992424	596fc2de57601ec08a01fdee59d35ed9	23e03817be015e97b4d92429d3b61136	2212914505	https://downloads.hmpdacc.org/dacc/hhs/genome/microbiome/wgs/analysis/hmwgsqc/v2/SRS043083.tar.bz2	675950834	faab18e1a137731cffda882560061a7f	gingiva	1	female	None	Healthy Human Subjects	Human Microbiome Project (HMP)	Supragingival_plaque
SRS043239	faab18e1a137731cffda882560991c9e	596fc2de57601ec08a01fdee59d34779	1e2661f6d7eb4a2397058f67bb9535fe	897187967	https://downloads.hmpdacc.org/dacc/hhs/genome/microbiome/wgs/analysis/hmwgsqc/v2/SRS043239.tar.bz2	675950834	faab18e1a137731cffda882560061a7f	buccal mucosa	1	female	None	Healthy Human Subjects	Human Microbiome Project (HMP)	Buccal_mucosa
SRS043275	faab18e1a137731cffda8825605ca260	596fc2de57601ec08a01fdee59c875d8	a24492f4ec84ee0a6452264ab0a79bb0	2734946858	https://downloads.hmpdacc.org/dacc/hhs/genome/microbiome/wgs/analysis/hmwgsqc/v2/SRS043275.tar.bz2	508703490	faab18e1a137731cffda88256005245b	dorsum of tongue	1	female	None	Healthy Human Subjects	Human Microbiome Project (HMP)	Tongue_dorsum
SRS043422	faab18e1a137731cffda8825609edf2c	596fc2de57601ec08a01fdee59d56d21	565e3f35a3ea7336d42c692dbf626e03	6435497287	https://downloads.hmpdacc.org/dacc/hhs/genome/microbiome/wgs/analysis/hmwgsqc/v2/SRS043422.tar.bz2	159814214	faab18e1a137731cffda88256001fad6	buccal mucosa	2	male	None	Healthy Human Subjects	Human Microbiome Project (HMP)	Buccal_mucosa
SRS043454	faab18e1a137731cffda8825605c3e37	596fc2de57601ec08a01fdee59c81a53	d2ba66b899f096a9bf1de7c53027a089	3147624684	https://downloads.hmpdacc.org/dacc/hhs/genome/microbiome/wgs/analysis/hmwgsqc/v2/SRS043454.tar.bz2	393523607	faab18e1a137731cffda88256004d39c	gingiva	1	female	None	Healthy Human Subjects	Human Microbiome Project (HMP)	Supragingival_plaque
SRS043461	faab18e1a137731cffda8825608f74c2	596fc2de57601ec08a01fdee59d0c5f4	8ffbc5aeda5c1460a9b2d0ef0c4dd72f	2342224747	https://downloads.hmpdacc.org/dacc/hhs/genome/microbiome/wgs/analysis/hmwgsqc/v2/SRS043461.tar.bz2	275382046	faab18e1a137731cffda8825600442d2	dorsum of tongue	1	male	None	Healthy Human Subjects	Human Microbiome Project (HMP)	Tongue_dorsum
SRS043494	faab18e1a137731cffda8825609c8674	596fc2de57601ec08a01fdee59d4bdb1	ecf089e2ed790da46d067ae59ec72ca9	3293896914	https://downloads.hmpdacc.org/dacc/hhs/genome/microbiome/wgs/analysis/hmwgsqc/v2/SRS043494.tar.bz2	857980665	faab18e1a137731cffda882560091d92	dorsum of tongue	1	female	None	Healthy Human Subjects	Human Microbiome Project (HMP)	Tongue_dorsum
SRS043646	faab18e1a137731cffda88256087d555	596fc2de57601ec08a01fdee59cf7c52	18dfb30d30cba2a1516f410ddae7c791	294821450	https://downloads.hmpdacc.org/dacc/hhs/genome/microbiome/wgs/analysis/hmwgsqc/v2/SRS043646.tar.bz2	604812005	faab18e1a137731cffda88256005c2a6	buccal mucosa	1	male	None	Healthy Human Subjects	Human Microbiome Project (HMP)	Buccal_mucosa
SRS043663	faab18e1a137731cffda8825609f3f67	596fc2de57601ec08a01fdee59d58865	f52ee81718b8e08953bf8db02d40ab5d	9031140685	https://downloads.hmpdacc.org/dacc/hhs/genome/microbiome/wgs/analysis/hmwgsqc/v2/SRS043663.tar.bz2	686765762	faab18e1a137731cffda882560062776	dorsum of tongue	1	male	None	Healthy Human Subjects	Human Microbiome Project (HMP)	Tongue_dorsum
SRS043676	faab18e1a137731cffda882560912c46	596fc2de57601ec08a01fdee59d11364	48962e5fd0f95722ee05a1c861eefe8c	1724582664	https://downloads.hmpdacc.org/dacc/hhs/genome/microbiome/wgs/analysis/hmwgsqc/v2/SRS043676.tar.bz2	763820215	faab18e1a137731cffda88256006d6b3	buccal mucosa	2	female	None	Healthy Human Subjects	Human Microbiome Project (HMP)	Buccal_mucosa
SRS043729	faab18e1a137731cffda8825608b4032	596fc2de57601ec08a01fdee59d00a4f	1e9a3c3b88e6d095238ec504952c0e60	2532408419	https://downloads.hmpdacc.org/dacc/hhs/genome/microbiome/wgs/analysis/hmwgsqc/v2/SRS043729.tar.bz2	159146620	faab18e1a137731cffda882560011bdf	gingiva	2	male	None	Healthy Human Subjects	Human Microbiome Project (HMP)	Supragingival_plaque
SRS043755	faab18e1a137731cffda8825605bdddf	596fc2de57601ec08a01fdee59c7ea88	7df473a291d96c2c1ae7430433de9c24	2610213020	https://downloads.hmpdacc.org/dacc/hhs/genome/microbiome/wgs/analysis/hmwgsqc/v2/SRS043755.tar.bz2	404239096	faab18e1a137731cffda88256004db77	gingiva	1	male	None	Healthy Human Subjects	Human Microbiome Project (HMP)	Supragingival_plaque
SRS043772	faab18e1a137731cffda8825609b758e	596fc2de57601ec08a01fdee59d46eaf	6d68d979022ab15a9ed22041bdd78526	2247428689	https://downloads.hmpdacc.org/dacc/hhs/genome/microbiome/wgs/analysis/hmwgsqc/v2/SRS043772.tar.bz2	763982056	faab18e1a137731cffda882560070871	gingiva	2	male	None	Healthy Human Subjects	Human Microbiome Project (HMP)	Supragingival_plaque
SRS043803	faab18e1a137731cffda8825608e50c4	596fc2de57601ec08a01fdee59d06968	597fc85cd445e4da47e4c68f2690c1f7	371211739	https://downloads.hmpdacc.org/dacc/hhs/genome/microbiome/wgs/analysis/hmwgsqc/v2/SRS043803.tar.bz2	765094712	faab18e1a137731cffda882560085330	buccal mucosa	2	male	None	Healthy Human Subjects	Human Microbiome Project (HMP)	Buccal_mucosa
SRS043807	faab18e1a137731cffda88256098d031	596fc2de57601ec08a01fdee59d33204	35dbc104813848a37b9c287b166b2eba	3000438241	https://downloads.hmpdacc.org/dacc/hhs/genome/microbiome/wgs/analysis/hmwgsqc/v2/SRS043807.tar.bz2	823052294	faab18e1a137731cffda88256008fc22	buccal mucosa	1	male	None	Healthy Human Subjects	Human Microbiome Project (HMP)	Buccal_mucosa
SRS043867	faab18e1a137731cffda8825609956cb	596fc2de57601ec08a01fdee59d3b4ba	41a31ebef23d3c952368a12f3361094c	2837399144	https://downloads.hmpdacc.org/dacc/hhs/genome/microbiome/wgs/analysis/hmwgsqc/v2/SRS043867.tar.bz2	550534656	faab18e1a137731cffda882560058852	gingiva	1	female	None	Healthy Human Subjects	Human Microbiome Project (HMP)	Supragingival_plaque
SRS043942	faab18e1a137731cffda8825609df6f5	596fc2de57601ec08a01fdee59d550a7	70bf19a09a9ccd2307aa8797c565ca5e	1466305688	https://downloads.hmpdacc.org/dacc/hhs/genome/microbiome/wgs/analysis/hmwgsqc/v2/SRS043942.tar.bz2	147406386	faab18e1a137731cffda8825600012e8	dorsum of tongue	1	male	None	Healthy Human Subjects	Human Microbiome Project (HMP)	Tongue_dorsum
SRS044001	faab18e1a137731cffda8825605cad2e	596fc2de57601ec08a01fdee59c87755	f91e35868c62f17019034c2549c82fdb	1807439088	https://downloads.hmpdacc.org/dacc/hhs/genome/microbiome/wgs/analysis/hmwgsqc/v2/SRS044001.tar.bz2	508703490	faab18e1a137731cffda88256005245b	buccal mucosa	1	female	None	Healthy Human Subjects	Human Microbiome Project (HMP)	Buccal_mucosa
SRS044082	faab18e1a137731cffda8825608e4123	596fc2de57601ec08a01fdee59d08f05	251a39e2351b05aec9406a086da6293e	2637334011	https://downloads.hmpdacc.org/dacc/hhs/genome/microbiome/wgs/analysis/hmwgsqc/v2/SRS044082.tar.bz2	765094712	faab18e1a137731cffda882560085330	dorsum of tongue	2	male	None	Healthy Human Subjects	Human Microbiome Project (HMP)	Tongue_dorsum
SRS044230	faab18e1a137731cffda882560a43556	596fc2de57601ec08a01fdee59d6a4d0	37aff27b8e8d20057f17b7da19917f79	10320197415	https://downloads.hmpdacc.org/dacc/hhs/genome/microbiome/wgs/analysis/hmwgsqc/v2/SRS044230.tar.bz2	160421117	faab18e1a137731cffda882560028da5	gingiva	2	male	None	Healthy Human Subjects	Human Microbiome Project (HMP)	Supragingival_plaque
SRS044366	faab18e1a137731cffda8825609956cb	596fc2de57601ec08a01fdee59d380af	bdaca1d8cd467fc91b6dbf92c7948687	788964455	https://downloads.hmpdacc.org/dacc/hhs/genome/microbiome/wgs/analysis/hmwgsqc/v2/SRS044366.tar.bz2	550534656	faab18e1a137731cffda882560058852	gingiva	1	female	None	Healthy Human Subjects	Human Microbiome Project (HMP)	Supragingival_plaque
SRS044373	faab18e1a137731cffda882560994fea	596fc2de57601ec08a01fdee59d372dd	e7776fc6cb0fd9690ee8c0e1403867ad	6649589799	https://downloads.hmpdacc.org/dacc/hhs/genome/microbiome/wgs/analysis/hmwgsqc/v2/SRS044373.tar.bz2	550534656	faab18e1a137731cffda882560058852	dorsum of tongue	1	female	None	Healthy Human Subjects	Human Microbiome Project (HMP)	Tongue_dorsum
SRS044448	faab18e1a137731cffda882560a64f6b	596fc2de57601ec08a01fdee59d6d62a	110b4e5c8d3a410eb9b0233e99158f6d	10977767252	https://downloads.hmpdacc.org/dacc/hhs/genome/microbiome/wgs/analysis/hmwgsqc/v2/SRS044448.tar.bz2	160582958	faab18e1a137731cffda88256002c85a	gingiva	2	female	None	Healthy Human Subjects	Human Microbiome Project (HMP)	Supragingival_plaque
SRS044472	faab18e1a137731cffda882560ad44c1	596fc2de57601ec08a01fdee59d7cc9b	8d8d22e55780b5c52ff22aabeacf8897	6278354258	https://downloads.hmpdacc.org/dacc/hhs/genome/microbiome/wgs/analysis/hmwgsqc/v2/SRS044472.tar.bz2	160178356	faab18e1a137731cffda882560023e36	buccal mucosa	2	male	None	Healthy Human Subjects	Human Microbiome Project (HMP)	Buccal_mucosa
SRS044486	faab18e1a137731cffda8825609b6c16	596fc2de57601ec08a01fdee59d464a6	002fcb8a4ea6133cd9c3ebfac479a108	4539154013	https://downloads.hmpdacc.org/dacc/hhs/genome/microbiome/wgs/analysis/hmwgsqc/v2/SRS044486.tar.bz2	763982056	faab18e1a137731cffda882560070871	dorsum of tongue	2	male	None	Healthy Human Subjects	Human Microbiome Project (HMP)	Tongue_dorsum
SRS044662	faab18e1a137731cffda882560ab91f6	596fc2de57601ec08a01fdee59d78995	736fe29ec7c79fdf3724cc73a72523ae	4092820632	https://downloads.hmpdacc.org/dacc/hhs/genome/microbiome/wgs/analysis/hmwgsqc/v2/SRS044662.tar.bz2	370425937	faab18e1a137731cffda88256004c73e	dorsum of tongue	2	female	None	Healthy Human Subjects	Human Microbiome Project (HMP)	Tongue_dorsum
SRS045015	faab18e1a137731cffda882560adaedd	596fc2de57601ec08a01fdee59d7f472	dfd7a5eb46097d5fe85584eea9d54251	8244154839	https://downloads.hmpdacc.org/dacc/hhs/genome/microbiome/wgs/analysis/hmwgsqc/v2/SRS045015.tar.bz2	160319967	faab18e1a137731cffda8825600261ea	gingiva	2	female	None	Healthy Human Subjects	Human Microbiome Project (HMP)	Supragingival_plaque
SRS045049	faab18e1a137731cffda8825605bd5e9	596fc2de57601ec08a01fdee59c7dba5	ca73a5e8cadefaaa33b63d9ed03225a0	834366498	https://downloads.hmpdacc.org/dacc/hhs/genome/microbiome/wgs/analysis/hmwgsqc/v2/SRS045049.tar.bz2	404239096	faab18e1a137731cffda88256004db77	buccal mucosa	1	male	None	Healthy Human Subjects	Human Microbiome Project (HMP)	Buccal_mucosa
SRS045127	faab18e1a137731cffda882560b33c15	596fc2de57601ec08a01fdee59d878b7	31f6cefb7adb38b350754561f9adf003	2405705857	https://downloads.hmpdacc.org/dacc/hhs/genome/microbiome/wgs/analysis/hmwgsqc/v2/SRS045127.tar.bz2	604812005	faab18e1a137731cffda88256005c2a6	dorsum of tongue	2	male	None	Healthy Human Subjects	Human Microbiome Project (HMP)	Tongue_dorsum
SRS045197	faab18e1a137731cffda8825608e9570	596fc2de57601ec08a01fdee59d09073	3f2f1b31bfcf9c56715fe9da7bbff29a	5401221509	https://downloads.hmpdacc.org/dacc/hhs/genome/microbiome/wgs/analysis/hmwgsqc/v2/SRS045197.tar.bz2	765094712	faab18e1a137731cffda882560085330	gingiva	2	male	None	Healthy Human Subjects	Human Microbiome Project (HMP)	Supragingival_plaque
SRS045254	faab18e1a137731cffda8825605d7acf	596fc2de57601ec08a01fdee59c8d93e	617e4cab50b9c2adf53c764d1a14c40c	424550621	https://downloads.hmpdacc.org/dacc/hhs/genome/microbiome/wgs/analysis/hmwgsqc/v2/SRS045254.tar.bz2	861967750	faab18e1a137731cffda8825600923f5	buccal mucosa	1	male	None	Healthy Human Subjects	Human Microbiome Project (HMP)	Buccal_mucosa
SRS045262	faab18e1a137731cffda882560987f3d	596fc2de57601ec08a01fdee59d2efb3	fb5a67d924954d5c6798e95d0a1f42e8	1269722409	https://downloads.hmpdacc.org/dacc/hhs/genome/microbiome/wgs/analysis/hmwgsqc/v2/SRS045262.tar.bz2	706846339	faab18e1a137731cffda882560062e2e	buccal mucosa	1	female	None	Healthy Human Subjects	Human Microbiome Project (HMP)	Buccal_mucosa
SRS045313	faab18e1a137731cffda8825609f50c6	596fc2de57601ec08a01fdee59d593f4	e510f933fda8e09d540a9bf8bef0354f	1238455168	https://downloads.hmpdacc.org/dacc/hhs/genome/microbiome/wgs/analysis/hmwgsqc/v2/SRS045313.tar.bz2	686765762	faab18e1a137731cffda882560062776	gingiva	1	male	None	Healthy Human Subjects	Human Microbiome Project (HMP)	Supragingival_plaque
SRS045588	faab18e1a137731cffda88256099b053	596fc2de57601ec08a01fdee59d3eaff	b9daf25681c60143c704f6ae0721a4f7	1159988207	https://downloads.hmpdacc.org/dacc/hhs/genome/microbiome/wgs/analysis/hmwgsqc/v2/SRS045588.tar.bz2	289996019	faab18e1a137731cffda882560045384	gingiva	1	male	None	Healthy Human Subjects	Human Microbiome Project (HMP)	Supragingival_plaque
SRS045602	faab18e1a137731cffda8825608bfdd7	596fc2de57601ec08a01fdee59d012bb	0bd887e4a894ebf1be92d7fb4f40f8ee	3892760800	https://downloads.hmpdacc.org/dacc/hhs/genome/microbiome/wgs/analysis/hmwgsqc/v2/SRS045602.tar.bz2	465578759	faab18e1a137731cffda882560050a4b	dorsum of tongue	1	female	None	Healthy Human Subjects	Human Microbiome Project (HMP)	Tongue_dorsum
SRS045638	faab18e1a137731cffda882560a7e161	596fc2de57601ec08a01fdee59d72af3	bcb0953e726c214b889ae4d2f3460ce0	7767387477	https://downloads.hmpdacc.org/dacc/hhs/genome/microbiome/wgs/analysis/hmwgsqc/v2/SRS045638.tar.bz2	160603188	faab18e1a137731cffda88256002d282	buccal mucosa	2	male	None	Healthy Human Subjects	Human Microbiome Project (HMP)	Buccal_mucosa
SRS045715	faab18e1a137731cffda882560b11a52	596fc2de57601ec08a01fdee59d8372f	a32655f43b61a1c92c274749f270a33c	7167523487	https://downloads.hmpdacc.org/dacc/hhs/genome/microbiome/wgs/analysis/hmwgsqc/v2/SRS045715.tar.bz2	246515023	faab18e1a137731cffda882560041c2a	dorsum of tongue	2	female	None	Healthy Human Subjects	Human Microbiome Project (HMP)	Tongue_dorsum
SRS045763	faab18e1a137731cffda88256094de1b	596fc2de57601ec08a01fdee59d2245b	54d10628d42be9698430d614977e012a	1761476900	https://downloads.hmpdacc.org/dacc/hhs/genome/microbiome/wgs/analysis/hmwgsqc/v2/SRS045763.tar.bz2	763456073	faab18e1a137731cffda8825600674b8	gingiva	2	female	None	Healthy Human Subjects	Human Microbiome Project (HMP)	Supragingival_plaque
SRS045978	faab18e1a137731cffda8825608ed826	596fc2de57601ec08a01fdee59d0a800	edb10556664f1457157d80ab85bbe4fa	616878910	https://downloads.hmpdacc.org/dacc/hhs/genome/microbiome/wgs/analysis/hmwgsqc/v2/SRS045978.tar.bz2	763759525	faab18e1a137731cffda88256006d20c	buccal mucosa	2	female	None	Healthy Human Subjects	Human Microbiome Project (HMP)	Buccal_mucosa
SRS046496	faab18e1a137731cffda88256094cfcd	596fc2de57601ec08a01fdee59d2227a	88018ed23cac667ab370f0aec601f3c3	2246554800	https://downloads.hmpdacc.org/dacc/hhs/genome/microbiome/wgs/analysis/hmwgsqc/v2/SRS046496.tar.bz2	763456073	faab18e1a137731cffda8825600674b8	dorsum of tongue	2	female	None	Healthy Human Subjects	Human Microbiome Project (HMP)	Tongue_dorsum
SRS046595	faab18e1a137731cffda8825609673ad	596fc2de57601ec08a01fdee59d28ec5	57769bb88bf92f15c116fb462bebb22d	3417638581	https://downloads.hmpdacc.org/dacc/hhs/genome/microbiome/wgs/analysis/hmwgsqc/v2/SRS046595.tar.bz2	668248235	faab18e1a137731cffda8825600610c8	dorsum of tongue	1	male	None	Healthy Human Subjects	Human Microbiome Project (HMP)	Tongue_dorsum
SRS046623	faab18e1a137731cffda882560b34a4d	596fc2de57601ec08a01fdee59d87beb	82efb6cf0b96a8e21fc816e2c2bfa6e8	422161568	https://downloads.hmpdacc.org/dacc/hhs/genome/microbiome/wgs/analysis/hmwgsqc/v2/SRS046623.tar.bz2	604812005	faab18e1a137731cffda88256005c2a6	buccal mucosa	2	male	None	Healthy Human Subjects	Human Microbiome Project (HMP)	Buccal_mucosa
SRS046686	faab18e1a137731cffda88256088487e	596fc2de57601ec08a01fdee59cf9746	d05e0b4a4e580676e80330d1c6b19b54	2989019610	https://downloads.hmpdacc.org/dacc/hhs/genome/microbiome/wgs/analysis/hmwgsqc/v2/SRS046686.tar.bz2	159490532	faab18e1a137731cffda88256001a40f	buccal mucosa	2	male	None	Healthy Human Subjects	Human Microbiome Project (HMP)	Buccal_mucosa
SRS047100	faab18e1a137731cffda8825609d3fd1	596fc2de57601ec08a01fdee59d54350	b5b362b3ddb46ba0c2578e7e2e312290	3350357258	https://downloads.hmpdacc.org/dacc/hhs/genome/microbiome/wgs/analysis/hmwgsqc/v2/SRS047100.tar.bz2	764811490	faab18e1a137731cffda88256007f09a	gingiva	2	female	None	Healthy Human Subjects	Human Microbiome Project (HMP)	Supragingival_plaque
SRS047113	faab18e1a137731cffda8825609f0296	596fc2de57601ec08a01fdee59d56ec9	6c10b5ac1bfeed79a0cfbd81f8dd19f8	5764834568	https://downloads.hmpdacc.org/dacc/hhs/genome/microbiome/wgs/analysis/hmwgsqc/v2/SRS047113.tar.bz2	159814214	faab18e1a137731cffda88256001fad6	gingiva	2	male	None	Healthy Human Subjects	Human Microbiome Project (HMP)	Supragingival_plaque
SRS047126	faab18e1a137731cffda8825608c3471	596fc2de57601ec08a01fdee59d01582	fa5d883f109ed1fa5dbb1a2a82bdcea1	2716491945	https://downloads.hmpdacc.org/dacc/hhs/genome/microbiome/wgs/analysis/hmwgsqc/v2/SRS047126.tar.bz2	465578759	faab18e1a137731cffda882560050a4b	gingiva	1	female	None	Healthy Human Subjects	Human Microbiome Project (HMP)	Supragingival_plaque
SRS047210	faab18e1a137731cffda8825608ec9d0	596fc2de57601ec08a01fdee59d09b75	69b7044c1fa3f9c778fd373947d662d1	5947807631	https://downloads.hmpdacc.org/dacc/hhs/genome/microbiome/wgs/analysis/hmwgsqc/v2/SRS047210.tar.bz2	763759525	faab18e1a137731cffda88256006d20c	dorsum of tongue	2	female	None	Healthy Human Subjects	Human Microbiome Project (HMP)	Tongue_dorsum
SRS047219	faab18e1a137731cffda8825605a59de	596fc2de57601ec08a01fdee59c796dd	97ea612549342cfed0859e9f44e3f622	5892787878	https://downloads.hmpdacc.org/dacc/hhs/genome/microbiome/wgs/analysis/hmwgsqc/v2/SRS047219.tar.bz2	763536994	faab18e1a137731cffda882560069414	dorsum of tongue	2	male	None	Healthy Human Subjects	Human Microbiome Project (HMP)	Tongue_dorsum
SRS047265	faab18e1a137731cffda8825609295c3	596fc2de57601ec08a01fdee59d1bab2	70c93af4ba3abdff8c77807fa5c76111	985502690	https://downloads.hmpdacc.org/dacc/hhs/genome/microbiome/wgs/analysis/hmwgsqc/v2/SRS047265.tar.bz2	764487809	faab18e1a137731cffda88256007a718	gingiva	2	male	None	Healthy Human Subjects	Human Microbiome Project (HMP)	Supragingival_plaque
SRS047290	faab18e1a137731cffda8825609128be	596fc2de57601ec08a01fdee59d14552	0ba512f805cfb5e0a02ec2447ea41450	1556467191	https://downloads.hmpdacc.org/dacc/hhs/genome/microbiome/wgs/analysis/hmwgsqc/v2/SRS047290.tar.bz2	763820215	faab18e1a137731cffda88256006d6b3	dorsum of tongue	2	female	None	Healthy Human Subjects	Human Microbiome Project (HMP)	Tongue_dorsum
SRS047590	faab18e1a137731cffda882560a229db	596fc2de57601ec08a01fdee59d62bc2	893d0c718b399ae9ccb6b2ae91faf9de	7819513140	https://downloads.hmpdacc.org/dacc/hhs/genome/microbiome/wgs/analysis/hmwgsqc/v2/SRS047590.tar.bz2	160380657	faab18e1a137731cffda8825600274d0	gingiva	2	male	None	Healthy Human Subjects	Human Microbiome Project (HMP)	Supragingival_plaque
SRS047634	faab18e1a137731cffda88256088e2e8	596fc2de57601ec08a01fdee59cfc845	089e252f2bb4d89a1eb6744a44e0a3fc	4804163593	https://downloads.hmpdacc.org/dacc/hhs/genome/microbiome/wgs/analysis/hmwgsqc/v2/SRS047634.tar.bz2	160158126	faab18e1a137731cffda88256002330b	gingiva	2	male	None	Healthy Human Subjects	Human Microbiome Project (HMP)	Supragingival_plaque
SRS047824	faab18e1a137731cffda88256097f576	596fc2de57601ec08a01fdee59d2cf75	3a34fe3f31466a9cab5a646f546b1b5b	6636476636	https://downloads.hmpdacc.org/dacc/hhs/genome/microbiome/wgs/analysis/hmwgsqc/v2/SRS047824.tar.bz2	737052003	faab18e1a137731cffda88256006478b	dorsum of tongue	1	female	None	Healthy Human Subjects	Human Microbiome Project (HMP)	Tongue_dorsum
SRS048317	faab18e1a137731cffda8825605c3e88	596fc2de57601ec08a01fdee59c81ecd	cfc9a64518671c9cd2450985cb0f3255	3121125370	https://downloads.hmpdacc.org/dacc/hhs/genome/microbiome/wgs/analysis/hmwgsqc/v2/SRS048317.tar.bz2	763698834	faab18e1a137731cffda88256006ba27	dorsum of tongue	2	female	None	Healthy Human Subjects	Human Microbiome Project (HMP)	Tongue_dorsum
SRS048411	faab18e1a137731cffda882560919905	596fc2de57601ec08a01fdee59d16268	5add03e3b77d0f435ce503aac79ea1ab	6577710883	https://downloads.hmpdacc.org/dacc/hhs/genome/microbiome/wgs/analysis/hmwgsqc/v2/SRS048411.tar.bz2	764325968	faab18e1a137731cffda882560076bd4	dorsum of tongue	2	male	None	Healthy Human Subjects	Human Microbiome Project (HMP)	Tongue_dorsum
SRS048620	faab18e1a137731cffda8825605c448b	596fc2de57601ec08a01fdee59c82d49	d2708b14e0f6f06d310c8dff8ef6ce12	2689357957	https://downloads.hmpdacc.org/dacc/hhs/genome/microbiome/wgs/analysis/hmwgsqc/v2/SRS048620.tar.bz2	763698834	faab18e1a137731cffda88256006ba27	buccal mucosa	2	female	None	Healthy Human Subjects	Human Microbiome Project (HMP)	Buccal_mucosa
SRS048719	faab18e1a137731cffda88256098d031	596fc2de57601ec08a01fdee59d31999	f4bbd30608d09c5925e9b412c8af6379	482110459	https://downloads.hmpdacc.org/dacc/hhs/genome/microbiome/wgs/analysis/hmwgsqc/v2/SRS048719.tar.bz2	823052294	faab18e1a137731cffda88256008fc22	buccal mucosa	1	male	None	Healthy Human Subjects	Human Microbiome Project (HMP)	Buccal_mucosa
SRS048744	faab18e1a137731cffda882560994fea	596fc2de57601ec08a01fdee59d3aaec	ef49ceee2c6c60edf7e28ebcfeaa1210	3098857339	https://downloads.hmpdacc.org/dacc/hhs/genome/microbiome/wgs/analysis/hmwgsqc/v2/SRS048744.tar.bz2	550534656	faab18e1a137731cffda882560058852	dorsum of tongue	1	female	None	Healthy Human Subjects	Human Microbiome Project (HMP)	Tongue_dorsum
SRS048791	faab18e1a137731cffda882560aa7559	596fc2de57601ec08a01fdee59d764b7	7100eb98175709ed348fea6d3e20cd6e	4602010403	https://downloads.hmpdacc.org/dacc/hhs/genome/microbiome/wgs/analysis/hmwgsqc/v2/SRS048791.tar.bz2	638754422	faab18e1a137731cffda88256005e8df	dorsum of tongue	2	female	None	Healthy Human Subjects	Human Microbiome Project (HMP)	Tongue_dorsum
SRS048893	faab18e1a137731cffda882560a6474d	596fc2de57601ec08a01fdee59d6d3d3	8b62e6ea2178f59e6277d3e80dae04e4	5438830718	https://downloads.hmpdacc.org/dacc/hhs/genome/microbiome/wgs/analysis/hmwgsqc/v2/SRS048893.tar.bz2	160582958	faab18e1a137731cffda88256002c85a	dorsum of tongue	2	female	None	Healthy Human Subjects	Human Microbiome Project (HMP)	Tongue_dorsum
SRS049147	faab18e1a137731cffda88256089b7de	596fc2de57601ec08a01fdee59cfd444	062681c098d9469f540ff827891ef389	7146880245	https://downloads.hmpdacc.org/dacc/hhs/genome/microbiome/wgs/analysis/hmwgsqc/v2/SRS049147.tar.bz2	159227541	faab18e1a137731cffda882560013829	dorsum of tongue	2	female	None	Healthy Human Subjects	Human Microbiome Project (HMP)	Tongue_dorsum
SRS049211	faab18e1a137731cffda8825609341dd	596fc2de57601ec08a01fdee59d1e4a5	445270449d7d2931a4467fe410b8a84e	1328547940	https://downloads.hmpdacc.org/dacc/hhs/genome/microbiome/wgs/analysis/hmwgsqc/v2/SRS049211.tar.bz2	643185023	faab18e1a137731cffda88256005f7a4	dorsum of tongue	1	female	None	Healthy Human Subjects	Human Microbiome Project (HMP)	Tongue_dorsum
SRS049253	faab18e1a137731cffda882560a21a37	596fc2de57601ec08a01fdee59d61140	5c641dab73fe004ffe7febb6414576fb	6136873240	https://downloads.hmpdacc.org/dacc/hhs/genome/microbiome/wgs/analysis/hmwgsqc/v2/SRS049253.tar.bz2	160380657	faab18e1a137731cffda8825600274d0	dorsum of tongue	2	male	None	Healthy Human Subjects	Human Microbiome Project (HMP)	Tongue_dorsum
SRS049268	faab18e1a137731cffda882560b34b34	596fc2de57601ec08a01fdee59d8859f	c466bc01bfcc44e6d75dcebbebaa8452	3765649474	https://downloads.hmpdacc.org/dacc/hhs/genome/microbiome/wgs/analysis/hmwgsqc/v2/SRS049268.tar.bz2	604812005	faab18e1a137731cffda88256005c2a6	gingiva	2	male	None	Healthy Human Subjects	Human Microbiome Project (HMP)	Supragingival_plaque
SRS049283	faab18e1a137731cffda88256091a436	596fc2de57601ec08a01fdee59d167a2	ac3c9a23c56c5186d8260537129277da	109443259	https://downloads.hmpdacc.org/dacc/hhs/genome/microbiome/wgs/analysis/hmwgsqc/v2/SRS049283.tar.bz2	764325968	faab18e1a137731cffda882560076bd4	buccal mucosa	2	male	None	Healthy Human Subjects	Human Microbiome Project (HMP)	Buccal_mucosa
SRS049289	faab18e1a137731cffda8825605dfc3a	596fc2de57601ec08a01fdee59c8fc6b	96efd9c21384494d97f953655bede22f	2567337527	https://downloads.hmpdacc.org/dacc/hhs/genome/microbiome/wgs/analysis/hmwgsqc/v2/SRS049289.tar.bz2	355657046	faab18e1a137731cffda882560048e03	buccal mucosa	1	male	None	Healthy Human Subjects	Human Microbiome Project (HMP)	Buccal_mucosa
SRS049318	faab18e1a137731cffda882560b12593	596fc2de57601ec08a01fdee59d84186	999642297314ed05e32df5de24e1c3f5	5509103050	https://downloads.hmpdacc.org/dacc/hhs/genome/microbiome/wgs/analysis/hmwgsqc/v2/SRS049318.tar.bz2	246515023	faab18e1a137731cffda882560041c2a	gingiva	2	female	None	Healthy Human Subjects	Human Microbiome Project (HMP)	Supragingival_plaque
SRS049389	faab18e1a137731cffda8825605a2ae6	596fc2de57601ec08a01fdee59c78a50	126fb0dc258de2c4a590f0adcf22ebbc	7190856905	https://downloads.hmpdacc.org/dacc/hhs/genome/microbiome/wgs/analysis/hmwgsqc/v2/SRS049389.tar.bz2	765701615	faab18e1a137731cffda88256008de00	dorsum of tongue	1	male	None	Healthy Human Subjects	Human Microbiome Project (HMP)	Tongue_dorsum
SRS049392	faab18e1a137731cffda8825609b758e	596fc2de57601ec08a01fdee59d481bd	161d53d56f1833215635714d74a2553b	2777660067	https://downloads.hmpdacc.org/dacc/hhs/genome/microbiome/wgs/analysis/hmwgsqc/v2/SRS049392.tar.bz2	763982056	faab18e1a137731cffda882560070871	gingiva	2	male	None	Healthy Human Subjects	Human Microbiome Project (HMP)	Supragingival_plaque
SRS049448	faab18e1a137731cffda8825608b3023	596fc2de57601ec08a01fdee59cffced	4a352bd291708c636e030a3ba7049f5a	2889510032	https://downloads.hmpdacc.org/dacc/hhs/genome/microbiome/wgs/analysis/hmwgsqc/v2/SRS049448.tar.bz2	159146620	faab18e1a137731cffda882560011bdf	dorsum of tongue	2	male	None	Healthy Human Subjects	Human Microbiome Project (HMP)	Tongue_dorsum
SRS049988	faab18e1a137731cffda882560a42588	596fc2de57601ec08a01fdee59d69c44	54ab73f34512975f3f9807c883a5d5d5	9840835061	https://downloads.hmpdacc.org/dacc/hhs/genome/microbiome/wgs/analysis/hmwgsqc/v2/SRS049988.tar.bz2	160421117	faab18e1a137731cffda882560028da5	buccal mucosa	2	male	None	Healthy Human Subjects	Human Microbiome Project (HMP)	Buccal_mucosa
SRS050007	faab18e1a137731cffda882560995699	596fc2de57601ec08a01fdee59d3738d	c6b5fbb727816e1d35bc96a3db66aa61	103287267	https://downloads.hmpdacc.org/dacc/hhs/genome/microbiome/wgs/analysis/hmwgsqc/v2/SRS050007.tar.bz2	550534656	faab18e1a137731cffda882560058852	buccal mucosa	1	female	None	Healthy Human Subjects	Human Microbiome Project (HMP)	Buccal_mucosa
SRS050029	faab18e1a137731cffda8825609a38f1	596fc2de57601ec08a01fdee59d428df	b4d62653a1e426c2cca9dd50c1ec9464	1597013079	https://downloads.hmpdacc.org/dacc/hhs/genome/microbiome/wgs/analysis/hmwgsqc/v2/SRS050029.tar.bz2	338793263	faab18e1a137731cffda8825600486c6	buccal mucosa	1	female	None	Healthy Human Subjects	Human Microbiome Project (HMP)	Buccal_mucosa
SRS050071	faab18e1a137731cffda8825605c3b4f	596fc2de57601ec08a01fdee59c8148e	45628f254419d10a8e68044cf6072fcf	1622764334	https://downloads.hmpdacc.org/dacc/hhs/genome/microbiome/wgs/analysis/hmwgsqc/v2/SRS050071.tar.bz2	393523607	faab18e1a137731cffda88256004d39c	buccal mucosa	1	female	None	Healthy Human Subjects	Human Microbiome Project (HMP)	Buccal_mucosa
SRS050244	faab18e1a137731cffda882560990eb8	596fc2de57601ec08a01fdee59d33e61	60d9e5f613b829b7f24c3ab2a0e4da61	7586847483	https://downloads.hmpdacc.org/dacc/hhs/genome/microbiome/wgs/analysis/hmwgsqc/v2/SRS050244.tar.bz2	675950834	faab18e1a137731cffda882560061a7f	dorsum of tongue	1	female	None	Healthy Human Subjects	Human Microbiome Project (HMP)	Tongue_dorsum
SRS050628	faab18e1a137731cffda88256059f7d9	596fc2de57601ec08a01fdee59c7685a	7f6a3b78dcea8bf8b4b1e4ba81ef43f8	1556971104	https://downloads.hmpdacc.org/dacc/hhs/genome/microbiome/wgs/analysis/hmwgsqc/v2/SRS050628.tar.bz2	765701615	faab18e1a137731cffda88256008de00	buccal mucosa	1	male	None	Healthy Human Subjects	Human Microbiome Project (HMP)	Buccal_mucosa
SRS050669	faab18e1a137731cffda8825609ec886	596fc2de57601ec08a01fdee59d56699	1bdac6d189f91d03511f3793cb82ddc1	8091627924	https://downloads.hmpdacc.org/dacc/hhs/genome/microbiome/wgs/analysis/hmwgsqc/v2/SRS050669.tar.bz2	159814214	faab18e1a137731cffda88256001fad6	dorsum of tongue	2	male	None	Healthy Human Subjects	Human Microbiome Project (HMP)	Tongue_dorsum
SRS050709	faab18e1a137731cffda88256099a5cf	596fc2de57601ec08a01fdee59d3d7cc	4ab4a689b71a1dbbeeaccdcaac04a2dc	1340011783	https://downloads.hmpdacc.org/dacc/hhs/genome/microbiome/wgs/analysis/hmwgsqc/v2/SRS050709.tar.bz2	289996019	faab18e1a137731cffda882560045384	dorsum of tongue	1	male	None	Healthy Human Subjects	Human Microbiome Project (HMP)	Tongue_dorsum
SRS050783	faab18e1a137731cffda882560934d68	596fc2de57601ec08a01fdee59d1f16a	6ae6ab22cc010c13d7f7203769c4ec4a	3621907929	https://downloads.hmpdacc.org/dacc/hhs/genome/microbiome/wgs/analysis/hmwgsqc/v2/SRS050783.tar.bz2	643185023	faab18e1a137731cffda88256005f7a4	buccal mucosa	1	female	None	Healthy Human Subjects	Human Microbiome Project (HMP)	Buccal_mucosa
SRS050799	faab18e1a137731cffda882560a39edf	596fc2de57601ec08a01fdee59d67398	508d555f818c0b7860a99645051ab8a2	8509209878	https://downloads.hmpdacc.org/dacc/hhs/genome/microbiome/wgs/analysis/hmwgsqc/v2/SRS050799.tar.bz2	160502038	faab18e1a137731cffda88256002ba12	gingiva	2	female	None	Healthy Human Subjects	Human Microbiome Project (HMP)	Supragingival_plaque
SRS050905	faab18e1a137731cffda882560adaacc	596fc2de57601ec08a01fdee59d7ea26	9c5b8d9c6146a5836d2017bce8cdf94b	9169379474	https://downloads.hmpdacc.org/dacc/hhs/genome/microbiome/wgs/analysis/hmwgsqc/v2/SRS050905.tar.bz2	160319967	faab18e1a137731cffda8825600261ea	buccal mucosa	2	female	None	Healthy Human Subjects	Human Microbiome Project (HMP)	Buccal_mucosa
SRS051060	faab18e1a137731cffda882560990eb8	596fc2de57601ec08a01fdee59d359aa	32ae364eefe805b32e85b38924afef14	2977455129	https://downloads.hmpdacc.org/dacc/hhs/genome/microbiome/wgs/analysis/hmwgsqc/v2/SRS051060.tar.bz2	675950834	faab18e1a137731cffda882560061a7f	dorsum of tongue	1	female	None	Healthy Human Subjects	Human Microbiome Project (HMP)	Tongue_dorsum
SRS051116	faab18e1a137731cffda882560aa7a62	596fc2de57601ec08a01fdee59d7660e	daa356067ddd5d49153dafdca3c7351a	349640001	https://downloads.hmpdacc.org/dacc/hhs/genome/microbiome/wgs/analysis/hmwgsqc/v2/SRS051116.tar.bz2	638754422	faab18e1a137731cffda88256005e8df	buccal mucosa	2	female	None	Healthy Human Subjects	Human Microbiome Project (HMP)	Buccal_mucosa
SRS051228	faab18e1a137731cffda88256090b5f7	596fc2de57601ec08a01fdee59d0f2a2	475d1b2d50caedbd10696bf7447dbc31	2118168181	https://downloads.hmpdacc.org/dacc/hhs/genome/microbiome/wgs/analysis/hmwgsqc/v2/SRS051228.tar.bz2	612472597	faab18e1a137731cffda88256005d22c	gingiva	1	female	None	Healthy Human Subjects	Human Microbiome Project (HMP)	Supragingival_plaque
SRS051244	faab18e1a137731cffda8825605d7dcc	596fc2de57601ec08a01fdee59c8dab9	b8fe494e70ec46a07020a1cb3555869c	2959204322	https://downloads.hmpdacc.org/dacc/hhs/genome/microbiome/wgs/analysis/hmwgsqc/v2/SRS051244.tar.bz2	861967750	faab18e1a137731cffda8825600923f5	gingiva	1	male	None	Healthy Human Subjects	Human Microbiome Project (HMP)	Supragingival_plaque
SRS051378	faab18e1a137731cffda882560913990	596fc2de57601ec08a01fdee59d1219c	224190c5bf259e569219bfebbba86539	1559654089	https://downloads.hmpdacc.org/dacc/hhs/genome/microbiome/wgs/analysis/hmwgsqc/v2/SRS051378.tar.bz2	763820215	faab18e1a137731cffda88256006d6b3	gingiva	2	female	None	Healthy Human Subjects	Human Microbiome Project (HMP)	Supragingival_plaque
SRS051786	faab18e1a137731cffda882560a3900b	596fc2de57601ec08a01fdee59d67168	046eab8f27350ebeb909c25ee64542b7	7502273635	https://downloads.hmpdacc.org/dacc/hhs/genome/microbiome/wgs/analysis/hmwgsqc/v2/SRS051786.tar.bz2	160502038	faab18e1a137731cffda88256002ba12	buccal mucosa	2	female	None	Healthy Human Subjects	Human Microbiome Project (HMP)	Buccal_mucosa
SRS051791	faab18e1a137731cffda8825608e4123	596fc2de57601ec08a01fdee59d05abe	ee2ad30c8307c32f3dbc14fdacf473f4	6265846298	https://downloads.hmpdacc.org/dacc/hhs/genome/microbiome/wgs/analysis/hmwgsqc/v2/SRS051791.tar.bz2	765094712	faab18e1a137731cffda882560085330	dorsum of tongue	2	male	None	Healthy Human Subjects	Human Microbiome Project (HMP)	Tongue_dorsum
SRS051930	faab18e1a137731cffda8825609ccf23	596fc2de57601ec08a01fdee59d51ea5	2e9b5568e2c35c2f1854c50d2e3e0ace	3801617236	https://downloads.hmpdacc.org/dacc/hhs/genome/microbiome/wgs/analysis/hmwgsqc/v2/SRS051930.tar.bz2	764143897	faab18e1a137731cffda882560073677	gingiva	2	female	None	Healthy Human Subjects	Human Microbiome Project (HMP)	Supragingival_plaque
SRS051941	faab18e1a137731cffda8825609885a1	596fc2de57601ec08a01fdee59d2f7ca	9339557f8fa7f4e474c97664e2caa39b	4714428570	https://downloads.hmpdacc.org/dacc/hhs/genome/microbiome/wgs/analysis/hmwgsqc/v2/SRS051941.tar.bz2	706846339	faab18e1a137731cffda882560062e2e	gingiva	1	female	None	Healthy Human Subjects	Human Microbiome Project (HMP)	Supragingival_plaque
SRS052061	faab18e1a137731cffda882560874a7c	596fc2de57601ec08a01fdee59cf51f0	6fa23ff29379464bbc0c523ac3736f38	9839424633	https://downloads.hmpdacc.org/dacc/hhs/genome/microbiome/wgs/analysis/hmwgsqc/v2/SRS052061.tar.bz2	159166850	faab18e1a137731cffda8825600127f0	gingiva	2	male	None	Healthy Human Subjects	Human Microbiome Project (HMP)	Supragingival_plaque
SRS052095	faab18e1a137731cffda8825605e034f	596fc2de57601ec08a01fdee59c8fdbf	5b8a8e99aea4b63fc82a7aae1f920f44	2198941154	https://downloads.hmpdacc.org/dacc/hhs/genome/microbiome/wgs/analysis/hmwgsqc/v2/SRS052095.tar.bz2	355657046	faab18e1a137731cffda882560048e03	gingiva	1	male	None	Healthy Human Subjects	Human Microbiome Project (HMP)	Supragingival_plaque
SRS052227	faab18e1a137731cffda8825609a3398	596fc2de57601ec08a01fdee59d419db	262834c6b0fa4e02d827b5e7996d0a76	3166044433	https://downloads.hmpdacc.org/dacc/hhs/genome/microbiome/wgs/analysis/hmwgsqc/v2/SRS052227.tar.bz2	338793263	faab18e1a137731cffda8825600486c6	dorsum of tongue	1	female	None	Healthy Human Subjects	Human Microbiome Project (HMP)	Tongue_dorsum
SRS052518	faab18e1a137731cffda882560ad3efb	596fc2de57601ec08a01fdee59d7c86e	545f5e56871f64bcca7162527578be41	10447784310	https://downloads.hmpdacc.org/dacc/hhs/genome/microbiome/wgs/analysis/hmwgsqc/v2/SRS052518.tar.bz2	160178356	faab18e1a137731cffda882560023e36	dorsum of tongue	2	male	None	Healthy Human Subjects	Human Microbiome Project (HMP)	Tongue_dorsum
SRS052570	faab18e1a137731cffda8825609a6cf4	596fc2de57601ec08a01fdee59d43fba	2c043dab64a49f24c8175b008bcbe1d2	2576872536	https://downloads.hmpdacc.org/dacc/hhs/genome/microbiome/wgs/analysis/hmwgsqc/v2/SRS052570.tar.bz2	553359145	faab18e1a137731cffda8825600591b8	dorsum of tongue	1	female	None	Healthy Human Subjects	Human Microbiome Project (HMP)	Tongue_dorsum
SRS052604	faab18e1a137731cffda8825609a3a02	596fc2de57601ec08a01fdee59d431f1	5be0f8527855b1c077f2ec348044daf8	1380930063	https://downloads.hmpdacc.org/dacc/hhs/genome/microbiome/wgs/analysis/hmwgsqc/v2/SRS052604.tar.bz2	338793263	faab18e1a137731cffda8825600486c6	gingiva	1	female	None	Healthy Human Subjects	Human Microbiome Project (HMP)	Supragingival_plaque
SRS052668	faab18e1a137731cffda882560ab9c99	596fc2de57601ec08a01fdee59d7983a	b1038596904f5afb248e522237276a1b	909310851	https://downloads.hmpdacc.org/dacc/hhs/genome/microbiome/wgs/analysis/hmwgsqc/v2/SRS052668.tar.bz2	370425937	faab18e1a137731cffda88256004c73e	buccal mucosa	2	female	None	Healthy Human Subjects	Human Microbiome Project (HMP)	Buccal_mucosa
SRS052874	faab18e1a137731cffda8825609d3857	596fc2de57601ec08a01fdee59d53412	cff3e743a15ff0aa880a1345fb57adae	1150556735	https://downloads.hmpdacc.org/dacc/hhs/genome/microbiome/wgs/analysis/hmwgsqc/v2/SRS052874.tar.bz2	764811490	faab18e1a137731cffda88256007f09a	buccal mucosa	2	female	None	Healthy Human Subjects	Human Microbiome Project (HMP)	Buccal_mucosa
SRS052876	faab18e1a137731cffda88256097fd3e	596fc2de57601ec08a01fdee59d2d9ac	ff9e99a5113e8109c458c3761e4a9458	4381858130	https://downloads.hmpdacc.org/dacc/hhs/genome/microbiome/wgs/analysis/hmwgsqc/v2/SRS052876.tar.bz2	737052003	faab18e1a137731cffda88256006478b	gingiva	1	female	None	Healthy Human Subjects	Human Microbiome Project (HMP)	Supragingival_plaque
SRS053583	faab18e1a137731cffda88256098c656	596fc2de57601ec08a01fdee59d325b5	6a2188a502e580ec5b9b02b3640c35da	3105555190	https://downloads.hmpdacc.org/dacc/hhs/genome/microbiome/wgs/analysis/hmwgsqc/v2/SRS053583.tar.bz2	823052294	faab18e1a137731cffda88256008fc22	dorsum of tongue	1	male	None	Healthy Human Subjects	Human Microbiome Project (HMP)	Tongue_dorsum
SRS053584	faab18e1a137731cffda8825609bedc8	596fc2de57601ec08a01fdee59d4943a	94a4ef713a78c77d65ce04e573f09a12	3076816898	https://downloads.hmpdacc.org/dacc/hhs/genome/microbiome/wgs/analysis/hmwgsqc/v2/SRS053584.tar.bz2	764224817	faab18e1a137731cffda882560074416	gingiva	2	male	None	Healthy Human Subjects	Human Microbiome Project (HMP)	Supragingival_plaque
SRS053603	faab18e1a137731cffda8825609d2b39	596fc2de57601ec08a01fdee59d52ebc	cb86a415ea9c8ae8690518f1f135f628	5002600622	https://downloads.hmpdacc.org/dacc/hhs/genome/microbiome/wgs/analysis/hmwgsqc/v2/SRS053603.tar.bz2	764811490	faab18e1a137731cffda88256007f09a	dorsum of tongue	2	female	None	Healthy Human Subjects	Human Microbiome Project (HMP)	Tongue_dorsum
SRS053630	faab18e1a137731cffda8825605cb413	596fc2de57601ec08a01fdee59c84df5	5613b235d4bf2d461f6812fe6e1dba08	3630048576	https://downloads.hmpdacc.org/dacc/hhs/genome/microbiome/wgs/analysis/hmwgsqc/v2/SRS053630.tar.bz2	508703490	faab18e1a137731cffda88256005245b	gingiva	1	female	None	Healthy Human Subjects	Human Microbiome Project (HMP)	Supragingival_plaque
SRS053854	faab18e1a137731cffda8825605ca260	596fc2de57601ec08a01fdee59c843f7	8b370f130e3bced4424ef44b8b04897e	6228737237	https://downloads.hmpdacc.org/dacc/hhs/genome/microbiome/wgs/analysis/hmwgsqc/v2/SRS053854.tar.bz2	508703490	faab18e1a137731cffda88256005245b	dorsum of tongue	1	female	None	Healthy Human Subjects	Human Microbiome Project (HMP)	Tongue_dorsum
SRS053895	faab18e1a137731cffda8825609c3907	596fc2de57601ec08a01fdee59d4ba98	053b053ca6a5541ebf96b824e46daf3c	2463015678	https://downloads.hmpdacc.org/dacc/hhs/genome/microbiome/wgs/analysis/hmwgsqc/v2/SRS053895.tar.bz2	184349034	faab18e1a137731cffda88256003e415	gingiva	1	male	None	Healthy Human Subjects	Human Microbiome Project (HMP)	Supragingival_plaque
SRS053917	faab18e1a137731cffda882560ab9d0d	596fc2de57601ec08a01fdee59d79e36	19912fb5ccd92214cbf78bec84e59653	8127165171	https://downloads.hmpdacc.org/dacc/hhs/genome/microbiome/wgs/analysis/hmwgsqc/v2/SRS053917.tar.bz2	370425937	faab18e1a137731cffda88256004c73e	gingiva	2	female	None	Healthy Human Subjects	Human Microbiome Project (HMP)	Supragingival_plaque
SRS054018	faab18e1a137731cffda8825609fbe80	596fc2de57601ec08a01fdee59d5e0d5	82341b7c855720c87144734a4a863a64	6420430567	https://downloads.hmpdacc.org/dacc/hhs/genome/microbiome/wgs/analysis/hmwgsqc/v2/SRS054018.tar.bz2	159753524	faab18e1a137731cffda88256001ed14	buccal mucosa	2	female	None	Healthy Human Subjects	Human Microbiome Project (HMP)	Buccal_mucosa
SRS054079	faab18e1a137731cffda8825605b6522	596fc2de57601ec08a01fdee59c7c7c2	99890f616522bc93dcd43fd02a91b0e5	3389246890	https://downloads.hmpdacc.org/dacc/hhs/genome/microbiome/wgs/analysis/hmwgsqc/v2/SRS054079.tar.bz2	763880905	faab18e1a137731cffda88256006f14e	dorsum of tongue	2	male	None	Healthy Human Subjects	Human Microbiome Project (HMP)	Tongue_dorsum
SRS054196	faab18e1a137731cffda88256099042f	596fc2de57601ec08a01fdee59d335c8	da699196a20d9f92b10183c3d7affd8f	2952688201	https://downloads.hmpdacc.org/dacc/hhs/genome/microbiome/wgs/analysis/hmwgsqc/v2/SRS054196.tar.bz2	823052294	faab18e1a137731cffda88256008fc22	gingiva	1	male	None	Healthy Human Subjects	Human Microbiome Project (HMP)	Supragingival_plaque
SRS054430	faab18e1a137731cffda882560885295	596fc2de57601ec08a01fdee59cf9eb2	c4fbb40489e81f4e9d972fef9530d9b7	2107136363	https://downloads.hmpdacc.org/dacc/hhs/genome/microbiome/wgs/analysis/hmwgsqc/v2/SRS054430.tar.bz2	159490532	faab18e1a137731cffda88256001a40f	gingiva	2	male	None	Healthy Human Subjects	Human Microbiome Project (HMP)	Supragingival_plaque
SRS054569	faab18e1a137731cffda88256088b495	596fc2de57601ec08a01fdee59cfb6a6	e7c63f948e3af25795f34488cc8d3cdf	1760409564	https://downloads.hmpdacc.org/dacc/hhs/genome/microbiome/wgs/analysis/hmwgsqc/v2/SRS054569.tar.bz2	160158126	faab18e1a137731cffda88256002330b	buccal mucosa	2	male	None	Healthy Human Subjects	Human Microbiome Project (HMP)	Buccal_mucosa
SRS054653	faab18e1a137731cffda8825605d64d2	596fc2de57601ec08a01fdee59c8aebe	e26924f9eaf4668beb9b565f13eaf9a6	2896055045	https://downloads.hmpdacc.org/dacc/hhs/genome/microbiome/wgs/analysis/hmwgsqc/v2/SRS054653.tar.bz2	765640925	faab18e1a137731cffda88256008c8f5	gingiva	1	female	None	Healthy Human Subjects	Human Microbiome Project (HMP)	Supragingival_plaque
SRS054687	faab18e1a137731cffda88256098755f	596fc2de57601ec08a01fdee59d2e6e7	e457523d157db3ad8a28ae9d27f4c3a5	5386561226	https://downloads.hmpdacc.org/dacc/hhs/genome/microbiome/wgs/analysis/hmwgsqc/v2/SRS054687.tar.bz2	706846339	faab18e1a137731cffda882560062e2e	dorsum of tongue	1	female	None	Healthy Human Subjects	Human Microbiome Project (HMP)	Tongue_dorsum
SRS054776	faab18e1a137731cffda8825609be44d	596fc2de57601ec08a01fdee59d48c26	1a8ea04bf712c92688d060f2bea8ef3b	776881191	https://downloads.hmpdacc.org/dacc/hhs/genome/microbiome/wgs/analysis/hmwgsqc/v2/SRS054776.tar.bz2	764224817	faab18e1a137731cffda882560074416	buccal mucosa	2	male	None	Healthy Human Subjects	Human Microbiome Project (HMP)	Buccal_mucosa
SRS054807	faab18e1a137731cffda882560a4233b	596fc2de57601ec08a01fdee59d69bc9	f9ade9cf7f4d09dc6d8efe2b73196caf	10703297152	https://downloads.hmpdacc.org/dacc/hhs/genome/microbiome/wgs/analysis/hmwgsqc/v2/SRS054807.tar.bz2	160421117	faab18e1a137731cffda882560028da5	dorsum of tongue	2	male	None	Healthy Human Subjects	Human Microbiome Project (HMP)	Tongue_dorsum
SRS054976	faab18e1a137731cffda882560ada68f	596fc2de57601ec08a01fdee59d7e949	46892f04fa311c65db651e852ecb9a58	5504074665	https://downloads.hmpdacc.org/dacc/hhs/genome/microbiome/wgs/analysis/hmwgsqc/v2/SRS054976.tar.bz2	160319967	faab18e1a137731cffda8825600261ea	dorsum of tongue	2	female	None	Healthy Human Subjects	Human Microbiome Project (HMP)	Tongue_dorsum
SRS054995	faab18e1a137731cffda8825605cb413	596fc2de57601ec08a01fdee59c87c98	a5a37f287ca22d845154805f2016e406	4013409482	https://downloads.hmpdacc.org/dacc/hhs/genome/microbiome/wgs/analysis/hmwgsqc/v2/SRS054995.tar.bz2	508703490	faab18e1a137731cffda88256005245b	gingiva	1	female	None	Healthy Human Subjects	Human Microbiome Project (HMP)	Supragingival_plaque
SRS055118	faab18e1a137731cffda88256097fb2a	596fc2de57601ec08a01fdee59d2cfff	683f91778b63355fad1f7f093d989467	457236910	https://downloads.hmpdacc.org/dacc/hhs/genome/microbiome/wgs/analysis/hmwgsqc/v2/SRS055118.tar.bz2	737052003	faab18e1a137731cffda88256006478b	buccal mucosa	1	female	None	Healthy Human Subjects	Human Microbiome Project (HMP)	Buccal_mucosa
SRS055177	faab18e1a137731cffda882560a7d185	596fc2de57601ec08a01fdee59d71c0f	787796b2fc937c79ba8c8296f886f6cf	11455777780	https://downloads.hmpdacc.org/dacc/hhs/genome/microbiome/wgs/analysis/hmwgsqc/v2/SRS055177.tar.bz2	160603188	faab18e1a137731cffda88256002d282	dorsum of tongue	2	male	None	Healthy Human Subjects	Human Microbiome Project (HMP)	Tongue_dorsum
SRS055378	faab18e1a137731cffda8825608cf15b	596fc2de57601ec08a01fdee59d02c98	59108bd52174969d87723f9dc33f1336	4381377331	https://downloads.hmpdacc.org/dacc/hhs/genome/microbiome/wgs/analysis/hmwgsqc/v2/SRS055378.tar.bz2	763860675	faab18e1a137731cffda88256006ec30	gingiva	2	male	None	Healthy Human Subjects	Human Microbiome Project (HMP)	Supragingival_plaque
SRS055401	faab18e1a137731cffda882560992424	596fc2de57601ec08a01fdee59d351cf	756c314b770b663c06a47c7ab7943fe9	2208415867	https://downloads.hmpdacc.org/dacc/hhs/genome/microbiome/wgs/analysis/hmwgsqc/v2/SRS055401.tar.bz2	675950834	faab18e1a137731cffda882560061a7f	gingiva	1	female	None	Healthy Human Subjects	Human Microbiome Project (HMP)	Supragingival_plaque
SRS055426	faab18e1a137731cffda88256087d467	596fc2de57601ec08a01fdee59cf6c76	81b92bd1878ab53ba5f8e8b9eca1d475	2519430196	https://downloads.hmpdacc.org/dacc/hhs/genome/microbiome/wgs/analysis/hmwgsqc/v2/SRS055426.tar.bz2	604812005	faab18e1a137731cffda88256005c2a6	dorsum of tongue	1	male	None	Healthy Human Subjects	Human Microbiome Project (HMP)	Tongue_dorsum
SRS055450	faab18e1a137731cffda88256091f54f	596fc2de57601ec08a01fdee59d1742c	334dadf765739d53eec8bbe6ef7de3b0	2143935451	https://downloads.hmpdacc.org/dacc/hhs/genome/microbiome/wgs/analysis/hmwgsqc/v2/SRS055450.tar.bz2	764325968	faab18e1a137731cffda882560076bd4	gingiva	2	male	None	Healthy Human Subjects	Human Microbiome Project (HMP)	Supragingival_plaque
SRS055495	faab18e1a137731cffda882560883bcb	596fc2de57601ec08a01fdee59cf9150	b027ee03f8450788076285d729f35fc9	488015643	https://downloads.hmpdacc.org/dacc/hhs/genome/microbiome/wgs/analysis/hmwgsqc/v2/SRS055495.tar.bz2	159490532	faab18e1a137731cffda88256001a40f	dorsum of tongue	2	male	None	Healthy Human Subjects	Human Microbiome Project (HMP)	Tongue_dorsum
SRS056042	faab18e1a137731cffda882560995699	596fc2de57601ec08a01fdee59d3aee8	b24be15987e91e4f4c00ddd266ceecf2	1413248535	https://downloads.hmpdacc.org/dacc/hhs/genome/microbiome/wgs/analysis/hmwgsqc/v2/SRS056042.tar.bz2	550534656	faab18e1a137731cffda882560058852	buccal mucosa	1	female	None	Healthy Human Subjects	Human Microbiome Project (HMP)	Buccal_mucosa
SRS056090	faab18e1a137731cffda882560934ed3	596fc2de57601ec08a01fdee59d1f348	cbd017387bc74f90f4946a7b33a89539	2057927523	https://downloads.hmpdacc.org/dacc/hhs/genome/microbiome/wgs/analysis/hmwgsqc/v2/SRS056090.tar.bz2	643185023	faab18e1a137731cffda88256005f7a4	gingiva	1	female	None	Healthy Human Subjects	Human Microbiome Project (HMP)	Supragingival_plaque
SRS056113	faab18e1a137731cffda8825608db30a	596fc2de57601ec08a01fdee59d04d15	157d6635da7c5bb98839b33841a30b46	2524520558	https://downloads.hmpdacc.org/dacc/hhs/genome/microbiome/wgs/analysis/hmwgsqc/v2/SRS056113.tar.bz2	863126187	faab18e1a137731cffda88256009245b	gingiva	1	male	None	Healthy Human Subjects	Human Microbiome Project (HMP)	Supragingival_plaque
SRS056157	faab18e1a137731cffda8825609fbe80	596fc2de57601ec08a01fdee59d5b8b8	af25c4a86838c126a6aafca8d96b95d6	308592799	https://downloads.hmpdacc.org/dacc/hhs/genome/microbiome/wgs/analysis/hmwgsqc/v2/SRS056157.tar.bz2	159753524	faab18e1a137731cffda88256001ed14	buccal mucosa	2	female	None	Healthy Human Subjects	Human Microbiome Project (HMP)	Buccal_mucosa
SRS056323	faab18e1a137731cffda8825605d5cf6	596fc2de57601ec08a01fdee59c89f55	eb17d34d5a7f6e01fb2cc7792989fdba	4321880481	https://downloads.hmpdacc.org/dacc/hhs/genome/microbiome/wgs/analysis/hmwgsqc/v2/SRS056323.tar.bz2	765640925	faab18e1a137731cffda88256008c8f5	dorsum of tongue	1	female	None	Healthy Human Subjects	Human Microbiome Project (HMP)	Tongue_dorsum
SRS056327	faab18e1a137731cffda88256090ab1e	596fc2de57601ec08a01fdee59d0e485	44c91f8027b0dd67370c071b66816066	2919892749	https://downloads.hmpdacc.org/dacc/hhs/genome/microbiome/wgs/analysis/hmwgsqc/v2/SRS056327.tar.bz2	612472597	faab18e1a137731cffda88256005d22c	dorsum of tongue	1	female	None	Healthy Human Subjects	Human Microbiome Project (HMP)	Tongue_dorsum
SRS056447	faab18e1a137731cffda882560913990	596fc2de57601ec08a01fdee59d1480b	25fcd07792c74c12fb13103b9b3a8cbf	2066584063	https://downloads.hmpdacc.org/dacc/hhs/genome/microbiome/wgs/analysis/hmwgsqc/v2/SRS056447.tar.bz2	763820215	faab18e1a137731cffda88256006d6b3	gingiva	2	female	None	Healthy Human Subjects	Human Microbiome Project (HMP)	Supragingival_plaque
SRS056461	faab18e1a137731cffda882560a2269e	596fc2de57601ec08a01fdee59d61f8f	789c2613ffbfad8e80d97b7e1bf14204	9398174930	https://downloads.hmpdacc.org/dacc/hhs/genome/microbiome/wgs/analysis/hmwgsqc/v2/SRS056461.tar.bz2	160380657	faab18e1a137731cffda8825600274d0	buccal mucosa	2	male	None	Healthy Human Subjects	Human Microbiome Project (HMP)	Buccal_mucosa
SRS056537	faab18e1a137731cffda8825605c4704	596fc2de57601ec08a01fdee59c82e62	a383ba7a00e6ae25c92d4347302f89d4	7728986086	https://downloads.hmpdacc.org/dacc/hhs/genome/microbiome/wgs/analysis/hmwgsqc/v2/SRS056537.tar.bz2	763698834	faab18e1a137731cffda88256006ba27	gingiva	2	female	None	Healthy Human Subjects	Human Microbiome Project (HMP)	Supragingival_plaque
SRS056622	faab18e1a137731cffda8825609cbefc	596fc2de57601ec08a01fdee59d50264	446fe8153e811dc5a54316d27039680d	6192761295	https://downloads.hmpdacc.org/dacc/hhs/genome/microbiome/wgs/analysis/hmwgsqc/v2/SRS056622.tar.bz2	764143897	faab18e1a137731cffda882560073677	dorsum of tongue	2	female	None	Healthy Human Subjects	Human Microbiome Project (HMP)	Tongue_dorsum
SRS056892	faab18e1a137731cffda8825609cc4f7	596fc2de57601ec08a01fdee59d50fc3	54ed9c239337d0082884dc74b1062f43	1526631487	https://downloads.hmpdacc.org/dacc/hhs/genome/microbiome/wgs/analysis/hmwgsqc/v2/SRS056892.tar.bz2	764143897	faab18e1a137731cffda882560073677	buccal mucosa	2	female	None	Healthy Human Subjects	Human Microbiome Project (HMP)	Buccal_mucosa
SRS056896	faab18e1a137731cffda8825605ad7b5	596fc2de57601ec08a01fdee59c7a517	89f977d8650877d3f9d151939cd70a34	2375808501	https://downloads.hmpdacc.org/dacc/hhs/genome/microbiome/wgs/analysis/hmwgsqc/v2/SRS056896.tar.bz2	763476303	faab18e1a137731cffda882560067ff1	dorsum of tongue	2	male	None	Healthy Human Subjects	Human Microbiome Project (HMP)	Tongue_dorsum
SRS056951	faab18e1a137731cffda8825609ad87d	596fc2de57601ec08a01fdee59d45e7d	d5e14fe2453b657941d59a15a1b93f40	2905249962	https://downloads.hmpdacc.org/dacc/hhs/genome/microbiome/wgs/analysis/hmwgsqc/v2/SRS056951.tar.bz2	208027353	faab18e1a137731cffda88256003f9e9	gingiva	1	female	None	Healthy Human Subjects	Human Microbiome Project (HMP)	Supragingival_plaque
SRS057022	faab18e1a137731cffda882560b122e1	596fc2de57601ec08a01fdee59d83c29	f5191810aabdb854e544501bd2146d3d	1060322977	https://downloads.hmpdacc.org/dacc/hhs/genome/microbiome/wgs/analysis/hmwgsqc/v2/SRS057022.tar.bz2	246515023	faab18e1a137731cffda882560041c2a	buccal mucosa	2	female	None	Healthy Human Subjects	Human Microbiome Project (HMP)	Buccal_mucosa
SRS057124	faab18e1a137731cffda882560a38fea	596fc2de57601ec08a01fdee59d66a9d	73ef95a2d5ec0b9b6941a154c0c40412	7594595214	https://downloads.hmpdacc.org/dacc/hhs/genome/microbiome/wgs/analysis/hmwgsqc/v2/SRS057124.tar.bz2	160502038	faab18e1a137731cffda88256002ba12	dorsum of tongue	2	female	None	Healthy Human Subjects	Human Microbiome Project (HMP)	Tongue_dorsum
SRS057182	faab18e1a137731cffda8825605d5fac	596fc2de57601ec08a01fdee59c8a088	24d0bfe2421f3918ca64d4bdae33551f	374073717	https://downloads.hmpdacc.org/dacc/hhs/genome/microbiome/wgs/analysis/hmwgsqc/v2/SRS057182.tar.bz2	765640925	faab18e1a137731cffda88256008c8f5	buccal mucosa	1	female	None	Healthy Human Subjects	Human Microbiome Project (HMP)	Buccal_mucosa
SRS057205	faab18e1a137731cffda8825609bd6d0	596fc2de57601ec08a01fdee59d488d9	a15e5dfd98e98852dc42577b982c5d1a	5811917656	https://downloads.hmpdacc.org/dacc/hhs/genome/microbiome/wgs/analysis/hmwgsqc/v2/SRS057205.tar.bz2	764224817	faab18e1a137731cffda882560074416	dorsum of tongue	2	male	None	Healthy Human Subjects	Human Microbiome Project (HMP)	Tongue_dorsum
SRS057244	faab18e1a137731cffda882560920e9f	596fc2de57601ec08a01fdee59d18b92	28a30f19cf0736bddde4ef2d158eec92	2618802340	https://downloads.hmpdacc.org/dacc/hhs/genome/microbiome/wgs/analysis/hmwgsqc/v2/SRS057244.tar.bz2	516889361	faab18e1a137731cffda8825600537f3	dorsum of tongue	1	male	None	Healthy Human Subjects	Human Microbiome Project (HMP)	Tongue_dorsum
SRS057290	faab18e1a137731cffda882560959a7c	596fc2de57601ec08a01fdee59d26878	103f7b227fb76a363f4e57f4dc6ed5ae	249367823	https://downloads.hmpdacc.org/dacc/hhs/genome/microbiome/wgs/analysis/hmwgsqc/v2/SRS057290.tar.bz2	764447348	faab18e1a137731cffda882560078dfb	gingiva	2	male	None	Healthy Human Subjects	Human Microbiome Project (HMP)	Supragingival_plaque
SRS057355	faab18e1a137731cffda8825608ce27c	596fc2de57601ec08a01fdee59d027fe	e9917e02e22be2da9dc2fd720c7a599d	2657781014	https://downloads.hmpdacc.org/dacc/hhs/genome/microbiome/wgs/analysis/hmwgsqc/v2/SRS057355.tar.bz2	763860675	faab18e1a137731cffda88256006ec30	dorsum of tongue	2	male	None	Healthy Human Subjects	Human Microbiome Project (HMP)	Tongue_dorsum
SRS057389	faab18e1a137731cffda8825609c30b6	596fc2de57601ec08a01fdee59d4b151	638faab9e22dda792637259c940ae472	1747935078	https://downloads.hmpdacc.org/dacc/hhs/genome/microbiome/wgs/analysis/hmwgsqc/v2/SRS057389.tar.bz2	184349034	faab18e1a137731cffda88256003e415	buccal mucosa	1	male	None	Healthy Human Subjects	Human Microbiome Project (HMP)	Buccal_mucosa
SRS057490	faab18e1a137731cffda882560939e17	596fc2de57601ec08a01fdee59d2054d	73fda0ec928cd9f390df483f4db8e601	2776921978	https://downloads.hmpdacc.org/dacc/hhs/genome/microbiome/wgs/analysis/hmwgsqc/v2/SRS057490.tar.bz2	765155402	faab18e1a137731cffda882560086685	gingiva	2	male	None	Healthy Human Subjects	Human Microbiome Project (HMP)	Supragingival_plaque
SRS057539	faab18e1a137731cffda8825605d78ab	596fc2de57601ec08a01fdee59c8c982	04e27d65de82e0fd9ff41c9ead03cdb1	6157438753	https://downloads.hmpdacc.org/dacc/hhs/genome/microbiome/wgs/analysis/hmwgsqc/v2/SRS057539.tar.bz2	861967750	faab18e1a137731cffda8825600923f5	dorsum of tongue	1	male	None	Healthy Human Subjects	Human Microbiome Project (HMP)	Tongue_dorsum
SRS057619	faab18e1a137731cffda8825609e9d49	596fc2de57601ec08a01fdee59d560f5	622fc3437254cebad0cbb04f271acf83	2813510709	https://downloads.hmpdacc.org/dacc/hhs/genome/microbiome/wgs/analysis/hmwgsqc/v2/SRS057619.tar.bz2	275382046	faab18e1a137731cffda8825600442d2	gingiva	1	male	None	Healthy Human Subjects	Human Microbiome Project (HMP)	Supragingival_plaque
SRS057692	faab18e1a137731cffda88256088c33f	596fc2de57601ec08a01fdee59cfbb54	cdb2948371b190f59f88efb0a6097eaa	7078038359	https://downloads.hmpdacc.org/dacc/hhs/genome/microbiome/wgs/analysis/hmwgsqc/v2/SRS057692.tar.bz2	160158126	faab18e1a137731cffda88256002330b	dorsum of tongue	2	male	None	Healthy Human Subjects	Human Microbiome Project (HMP)	Tongue_dorsum
SRS057791	faab18e1a137731cffda88256098c656	596fc2de57601ec08a01fdee59d31711	386a41b9db14c84e07f574ec3e52fd96	6335922877	https://downloads.hmpdacc.org/dacc/hhs/genome/microbiome/wgs/analysis/hmwgsqc/v2/SRS057791.tar.bz2	823052294	faab18e1a137731cffda88256008fc22	dorsum of tongue	1	male	None	Healthy Human Subjects	Human Microbiome Project (HMP)	Tongue_dorsum
SRS057886	faab18e1a137731cffda88256089df85	596fc2de57601ec08a01fdee59cfdafa	2129ec8d92b7f1490865c9c51c19e0fe	2925996540	https://downloads.hmpdacc.org/dacc/hhs/genome/microbiome/wgs/analysis/hmwgsqc/v2/SRS057886.tar.bz2	159227541	faab18e1a137731cffda882560013829	gingiva	2	female	None	Healthy Human Subjects	Human Microbiome Project (HMP)	Supragingival_plaque
SRS057931	faab18e1a137731cffda88256090af2d	596fc2de57601ec08a01fdee59d0e902	ec7e782caa2fb00e68193a8290493aa2	3914253842	https://downloads.hmpdacc.org/dacc/hhs/genome/microbiome/wgs/analysis/hmwgsqc/v2/SRS057931.tar.bz2	612472597	faab18e1a137731cffda88256005d22c	buccal mucosa	1	female	None	Healthy Human Subjects	Human Microbiome Project (HMP)	Buccal_mucosa
SRS058053	faab18e1a137731cffda88256087e0c0	596fc2de57601ec08a01fdee59cf8035	b4c3a618bfa7ded56e2be7806240af89	4344463099	https://downloads.hmpdacc.org/dacc/hhs/genome/microbiome/wgs/analysis/hmwgsqc/v2/SRS058053.tar.bz2	604812005	faab18e1a137731cffda88256005c2a6	gingiva	1	male	None	Healthy Human Subjects	Human Microbiome Project (HMP)	Supragingival_plaque
SRS058075	faab18e1a137731cffda8825608b39ac	596fc2de57601ec08a01fdee59cfff4a	84ed6e6a23eab9f1db3c6553a6dc9077	2065571381	https://downloads.hmpdacc.org/dacc/hhs/genome/microbiome/wgs/analysis/hmwgsqc/v2/SRS058075.tar.bz2	159146620	faab18e1a137731cffda882560011bdf	buccal mucosa	2	male	None	Healthy Human Subjects	Human Microbiome Project (HMP)	Buccal_mucosa
SRS058105	faab18e1a137731cffda882560926b8a	596fc2de57601ec08a01fdee59d19709	32f5b9e3786e70c623ec663095729c38	1597105423	https://downloads.hmpdacc.org/dacc/hhs/genome/microbiome/wgs/analysis/hmwgsqc/v2/SRS058105.tar.bz2	764487809	faab18e1a137731cffda88256007a718	buccal mucosa	2	male	None	Healthy Human Subjects	Human Microbiome Project (HMP)	Buccal_mucosa
SRS058186	faab18e1a137731cffda8825605cad2e	596fc2de57601ec08a01fdee59c84d72	acab47d32953619df795611ac1c5e77e	223358291	https://downloads.hmpdacc.org/dacc/hhs/genome/microbiome/wgs/analysis/hmwgsqc/v2/SRS058186.tar.bz2	508703490	faab18e1a137731cffda88256005245b	buccal mucosa	1	female	None	Healthy Human Subjects	Human Microbiome Project (HMP)	Buccal_mucosa
SRS058261	faab18e1a137731cffda882560ad48ff	596fc2de57601ec08a01fdee59d7cdbd	0ac242b7039b9d72b68bd1dc0da48ad3	8533062942	https://downloads.hmpdacc.org/dacc/hhs/genome/microbiome/wgs/analysis/hmwgsqc/v2/SRS058261.tar.bz2	160178356	faab18e1a137731cffda882560023e36	gingiva	2	male	None	Healthy Human Subjects	Human Microbiome Project (HMP)	Supragingival_plaque
SRS058336	faab18e1a137731cffda882560955b03	596fc2de57601ec08a01fdee59d24843	233e4e5d7676699f77bc9867a645ac45	5310085423	https://downloads.hmpdacc.org/dacc/hhs/genome/microbiome/wgs/analysis/hmwgsqc/v2/SRS058336.tar.bz2	764447348	faab18e1a137731cffda882560078dfb	dorsum of tongue	2	male	None	Healthy Human Subjects	Human Microbiome Project (HMP)	Tongue_dorsum
SRS058693	faab18e1a137731cffda88256089176c	596fc2de57601ec08a01fdee59cfca8b	021aeb4aafce072b250c4888b9254229	5293370263	https://downloads.hmpdacc.org/dacc/hhs/genome/microbiome/wgs/analysis/hmwgsqc/v2/SRS058693.tar.bz2	937415040	faab18e1a137731cffda882560097d61	dorsum of tongue	1	female	None	Healthy Human Subjects	Human Microbiome Project (HMP)	Tongue_dorsum
SRS058730	faab18e1a137731cffda882560a7ed6e	596fc2de57601ec08a01fdee59d73889	2ce7664e4fe617445bf1b883ee94bc64	10654479741	https://downloads.hmpdacc.org/dacc/hhs/genome/microbiome/wgs/analysis/hmwgsqc/v2/SRS058730.tar.bz2	160603188	faab18e1a137731cffda88256002d282	gingiva	2	male	None	Healthy Human Subjects	Human Microbiome Project (HMP)	Supragingival_plaque
SRS058808	faab18e1a137731cffda88256059fb56	596fc2de57601ec08a01fdee59c776bc	58416da1d0acf1ce06f13778b573182f	3847756529	https://downloads.hmpdacc.org/dacc/hhs/genome/microbiome/wgs/analysis/hmwgsqc/v2/SRS058808.tar.bz2	765701615	faab18e1a137731cffda88256008de00	gingiva	1	male	None	Healthy Human Subjects	Human Microbiome Project (HMP)	Supragingival_plaque
SRS062418	faab18e1a137731cffda882560cd748b	596fc2de57601ec08a01fdee59de7fd3	159cf9cf90004d1f553bbc47431ecc23	2210429188	https://downloads.hmpdacc.org/dacc/hhs/genome/microbiome/wgs/analysis/hmwgsqc/v2/SRS062418.tar.bz2	901775393	faab18e1a137731cffda882560096a02	gingiva	1	male	None	Healthy Human Subjects	Human Microbiome Project (HMP)	Subgingival_plaque
SRS062540	faab18e1a137731cffda882560cab5df	596fc2de57601ec08a01fdee59ddd474	f14bbf5a01462f5570fb24c593489d65	1957219605	https://downloads.hmpdacc.org/dacc/hhs/genome/microbiome/wgs/analysis/hmwgsqc/v2/SRS062540.tar.bz2	764042746	faab18e1a137731cffda882560071888	dorsum of tongue	2	female	None	Healthy Human Subjects	Human Microbiome Project (HMP)	Tongue_dorsum
SRS062544	faab18e1a137731cffda882560c28d06	596fc2de57601ec08a01fdee59db2d75	b1de2c4e43a6a5d13c4634efb1241ebe	7461304161	https://downloads.hmpdacc.org/dacc/hhs/genome/microbiome/wgs/analysis/hmwgsqc/v2/SRS062544.tar.bz2	763536994	faab18e1a137731cffda882560069414	dorsum of tongue	3	male	None	Healthy Human Subjects	Human Microbiome Project (HMP)	Tongue_dorsum
SRS062668	faab18e1a137731cffda882560c8e030	596fc2de57601ec08a01fdee59dd7edf	1fe666ee0cffbd323bc26b15df8ff2ac	1010291114	https://downloads.hmpdacc.org/dacc/hhs/genome/microbiome/wgs/analysis/hmwgsqc/v2/SRS062668.tar.bz2	763638144	faab18e1a137731cffda88256006b0a4	throat	2	female	None	Healthy Human Subjects	Human Microbiome Project (HMP)	Throat
SRS062714	faab18e1a137731cffda882560c0d057	596fc2de57601ec08a01fdee59dade2d	c07b7491eb32cfe541e27b89d0a7604c	3078849496	https://downloads.hmpdacc.org/dacc/hhs/genome/microbiome/wgs/analysis/hmwgsqc/v2/SRS062714.tar.bz2	809362576	faab18e1a137731cffda88256008f05d	dorsum of tongue	1	female	None	Healthy Human Subjects	Human Microbiome Project (HMP)	Tongue_dorsum
SRS062761	faab18e1a137731cffda882560b6703d	596fc2de57601ec08a01fdee59d8ca08	ad056ff1b2f7c1b222f6fcfaae704195	8417525290	https://downloads.hmpdacc.org/dacc/hhs/genome/microbiome/wgs/analysis/hmwgsqc/v2/SRS062761.tar.bz2	686765762	faab18e1a137731cffda882560062776	dorsum of tongue	2	male	None	Healthy Human Subjects	Human Microbiome Project (HMP)	Tongue_dorsum
SRS062878	faab18e1a137731cffda882560c94eb9	596fc2de57601ec08a01fdee59dd8607	b0733a4b194a8189d6f0a969df4a5775	3816121779	https://downloads.hmpdacc.org/dacc/hhs/genome/microbiome/wgs/analysis/hmwgsqc/v2/SRS062878.tar.bz2	765560005	faab18e1a137731cffda88256008bf27	hard palate	2	male	None	Healthy Human Subjects	Human Microbiome Project (HMP)	Hard_palate
SRS062931	faab18e1a137731cffda882560bfd3f8	596fc2de57601ec08a01fdee59dab375	06cd3bba904e5fccc82ba2a95151a808	2234432930	https://downloads.hmpdacc.org/dacc/hhs/genome/microbiome/wgs/analysis/hmwgsqc/v2/SRS062931.tar.bz2	764750800	faab18e1a137731cffda88256007e528	gingiva	2	male	None	Healthy Human Subjects	Human Microbiome Project (HMP)	Supragingival_plaque
SRS063140	faab18e1a137731cffda882560cd6f97	596fc2de57601ec08a01fdee59de7cc7	07f4bab9deccde59aa350e41035f616b	1672405269	https://downloads.hmpdacc.org/dacc/hhs/genome/microbiome/wgs/analysis/hmwgsqc/v2/SRS063140.tar.bz2	901775393	faab18e1a137731cffda882560096a02	throat	1	male	None	Healthy Human Subjects	Human Microbiome Project (HMP)	Throat
SRS063193	faab18e1a137731cffda882560c76478	596fc2de57601ec08a01fdee59dd1393	8c9054e30cdae835ed8dbaa8976a9e04	4148156790	https://downloads.hmpdacc.org/dacc/hhs/genome/microbiome/wgs/analysis/hmwgsqc/v2/SRS063193.tar.bz2	763840445	faab18e1a137731cffda88256006dda2	dorsum of tongue	2	female	None	Healthy Human Subjects	Human Microbiome Project (HMP)	Tongue_dorsum
SRS063215	faab18e1a137731cffda882560ca7f0e	596fc2de57601ec08a01fdee59ddbf52	957c4c8e33a39057d51985fd0807a41f	1740933476	https://downloads.hmpdacc.org/dacc/hhs/genome/microbiome/wgs/analysis/hmwgsqc/v2/SRS063215.tar.bz2	764042746	faab18e1a137731cffda882560071888	gingiva	2	female	None	Healthy Human Subjects	Human Microbiome Project (HMP)	Subgingival_plaque
SRS063246	faab18e1a137731cffda882560c7df26	596fc2de57601ec08a01fdee59dd4481	1d4ff6a3640823ceb609a40fa1dec781	2192377666	https://downloads.hmpdacc.org/dacc/hhs/genome/microbiome/wgs/analysis/hmwgsqc/v2/SRS063246.tar.bz2	289996019	faab18e1a137731cffda882560045384	gingiva	2	male	None	Healthy Human Subjects	Human Microbiome Project (HMP)	Supragingival_plaque
SRS063272	faab18e1a137731cffda882560c6e8f9	596fc2de57601ec08a01fdee59dcacdb	f2d6a1e84230294eb1e974fb484511e2	480903764	https://downloads.hmpdacc.org/dacc/hhs/genome/microbiome/wgs/analysis/hmwgsqc/v2/SRS063272.tar.bz2	764062976	faab18e1a137731cffda882560071d3d	buccal mucosa	2	female	None	Healthy Human Subjects	Human Microbiome Project (HMP)	Buccal_mucosa
SRS063287	faab18e1a137731cffda882560c29c89	596fc2de57601ec08a01fdee59db3706	231f7c7d92adf31d0b1dc535d28a8774	1502784852	https://downloads.hmpdacc.org/dacc/hhs/genome/microbiome/wgs/analysis/hmwgsqc/v2/SRS063287.tar.bz2	763536994	faab18e1a137731cffda882560069414	buccal mucosa	3	male	None	Healthy Human Subjects	Human Microbiome Project (HMP)	Buccal_mucosa
SRS063288	faab18e1a137731cffda882560b5d4b1	596fc2de57601ec08a01fdee59d89ce0	1a6e6fda3f978975990c9f9ef1d2ae3a	5035366104	https://downloads.hmpdacc.org/dacc/hhs/genome/microbiome/wgs/analysis/hmwgsqc/v2/SRS063288.tar.bz2	809635352	faab18e1a137731cffda88256008f514	dorsum of tongue	2	female	None	Healthy Human Subjects	Human Microbiome Project (HMP)	Tongue_dorsum
SRS063351	faab18e1a137731cffda882560ca7734	596fc2de57601ec08a01fdee59ddb090	0f51c36ffec8a38aafbf2e6c208557f1	315629571	https://downloads.hmpdacc.org/dacc/hhs/genome/microbiome/wgs/analysis/hmwgsqc/v2/SRS063351.tar.bz2	764042746	faab18e1a137731cffda882560071888	palatine tonsil	2	female	None	Healthy Human Subjects	Human Microbiome Project (HMP)	Palatine_tonsil
SRS063373	faab18e1a137731cffda882560cc61a8	596fc2de57601ec08a01fdee59de4854	09f385037f0279831b1873a5f13d26c9	3347749051	https://downloads.hmpdacc.org/dacc/hhs/genome/microbiome/wgs/analysis/hmwgsqc/v2/SRS063373.tar.bz2	938202701	faab18e1a137731cffda882560098c6b	dorsum of tongue	1	male	None	Healthy Human Subjects	Human Microbiome Project (HMP)	Tongue_dorsum
SRS063413	faab18e1a137731cffda882560c7cd2a	596fc2de57601ec08a01fdee59dd3c38	76e776a2b026b788167df0666eb56fa0	1683376988	https://downloads.hmpdacc.org/dacc/hhs/genome/microbiome/wgs/analysis/hmwgsqc/v2/SRS063413.tar.bz2	289996019	faab18e1a137731cffda882560045384	buccal mucosa	2	male	None	Healthy Human Subjects	Human Microbiome Project (HMP)	Buccal_mucosa
SRS063478	faab18e1a137731cffda882560c76eac	596fc2de57601ec08a01fdee59dd1633	9d1d5437b066bc6dad957c754697e674	204563138	https://downloads.hmpdacc.org/dacc/hhs/genome/microbiome/wgs/analysis/hmwgsqc/v2/SRS063478.tar.bz2	763840445	faab18e1a137731cffda88256006dda2	buccal mucosa	2	female	None	Healthy Human Subjects	Human Microbiome Project (HMP)	Buccal_mucosa
SRS063485	faab18e1a137731cffda882560b9d103	596fc2de57601ec08a01fdee59d91b51	814f14c42ed05e2ceeb695a5e4ddf8b8	11971972827	https://downloads.hmpdacc.org/dacc/hhs/genome/microbiome/wgs/analysis/hmwgsqc/v2/SRS063485.tar.bz2	937495960	faab18e1a137731cffda882560097df0	gingiva	1	female	None	Healthy Human Subjects	Human Microbiome Project (HMP)	Supragingival_plaque
SRS063486	faab18e1a137731cffda882560bbc295	596fc2de57601ec08a01fdee59d95726	1531845eea3e694e2a548dbb2ad583a2	1959351236	https://downloads.hmpdacc.org/dacc/hhs/genome/microbiome/wgs/analysis/hmwgsqc/v2/SRS063486.tar.bz2	159510762	faab18e1a137731cffda88256001b19a	buccal mucosa	3	male	None	Healthy Human Subjects	Human Microbiome Project (HMP)	Buccal_mucosa
SRS063492	faab18e1a137731cffda882560cb57cb	596fc2de57601ec08a01fdee59dde550	982d3223ed552084e0307473ae249c62	1174453603	https://downloads.hmpdacc.org/dacc/hhs/genome/microbiome/wgs/analysis/hmwgsqc/v2/SRS063492.tar.bz2	875002022	faab18e1a137731cffda882560093cd9	buccal mucosa	1	female	None	Healthy Human Subjects	Human Microbiome Project (HMP)	Buccal_mucosa
SRS063603	faab18e1a137731cffda882560cbf1e0	596fc2de57601ec08a01fdee59de1e1d	50913049047b0cb7ed56299645087909	3954360016	https://downloads.hmpdacc.org/dacc/hhs/genome/microbiome/wgs/analysis/hmwgsqc/v2/SRS063603.tar.bz2	763901136	faab18e1a137731cffda88256006f29d	gingiva	2	female	None	Healthy Human Subjects	Human Microbiome Project (HMP)	Supragingival_plaque
SRS063621	faab18e1a137731cffda882560c1fd3b	596fc2de57601ec08a01fdee59db1152	ccd7b92cb3b605a7f8dae7076a7b7fd6	2177952800	https://downloads.hmpdacc.org/dacc/hhs/genome/microbiome/wgs/analysis/hmwgsqc/v2/SRS063621.tar.bz2	764346198	faab18e1a137731cffda882560077ad4	palatine tonsil	2	female	None	Healthy Human Subjects	Human Microbiome Project (HMP)	Palatine_tonsil
SRS063672	faab18e1a137731cffda882560bfd768	596fc2de57601ec08a01fdee59dac297	badadc4103ac19709ba7fdee8f97385c	3177262013	https://downloads.hmpdacc.org/dacc/hhs/genome/microbiome/wgs/analysis/hmwgsqc/v2/SRS063672.tar.bz2	764750800	faab18e1a137731cffda88256007e528	gingiva	2	male	None	Healthy Human Subjects	Human Microbiome Project (HMP)	Subgingival_plaque
SRS063678	faab18e1a137731cffda882560c677ac	596fc2de57601ec08a01fdee59dc979e	01d98bdf85ae0840e0c4e13b682cb777	2888719476	https://downloads.hmpdacc.org/dacc/hhs/genome/microbiome/wgs/analysis/hmwgsqc/v2/SRS063678.tar.bz2	763395383	faab18e1a137731cffda882560066d31	buccal mucosa	2	male	None	Healthy Human Subjects	Human Microbiome Project (HMP)	Buccal_mucosa
SRS063801	faab18e1a137731cffda882560c0e050	596fc2de57601ec08a01fdee59dae975	eadc04cc4197317f3981c29c10c873c4	1240346625	https://downloads.hmpdacc.org/dacc/hhs/genome/microbiome/wgs/analysis/hmwgsqc/v2/SRS063801.tar.bz2	809362576	faab18e1a137731cffda88256008f05d	buccal mucosa	1	female	None	Healthy Human Subjects	Human Microbiome Project (HMP)	Buccal_mucosa
SRS063823	faab18e1a137731cffda882560cb6477	596fc2de57601ec08a01fdee59dde564	a78ec2e2fce6629838913461ac1c8310	1590875981	https://downloads.hmpdacc.org/dacc/hhs/genome/microbiome/wgs/analysis/hmwgsqc/v2/SRS063823.tar.bz2	875002022	faab18e1a137731cffda882560093cd9	gingiva	1	female	None	Healthy Human Subjects	Human Microbiome Project (HMP)	Keratinized_gingiva
SRS063858	faab18e1a137731cffda882560cf068d	596fc2de57601ec08a01fdee59de9b1f	6ab7a6cd794b38df4b9ffe4dff69260e	1553241648	https://downloads.hmpdacc.org/dacc/hhs/genome/microbiome/wgs/analysis/hmwgsqc/v2/SRS063858.tar.bz2	561079058	faab18e1a137731cffda882560059c7a	buccal mucosa	1	female	None	Healthy Human Subjects	Human Microbiome Project (HMP)	Buccal_mucosa
SRS063871	faab18e1a137731cffda882560c6e332	596fc2de57601ec08a01fdee59dcd52f	e1c4a6b9ace97d4837a8df575175e7c7	2239842962	https://downloads.hmpdacc.org/dacc/hhs/genome/microbiome/wgs/analysis/hmwgsqc/v2/SRS063871.tar.bz2	764062976	faab18e1a137731cffda882560071d3d	dorsum of tongue	2	female	None	Healthy Human Subjects	Human Microbiome Project (HMP)	Tongue_dorsum
SRS063929	faab18e1a137731cffda882560c9db3d	596fc2de57601ec08a01fdee59dda22f	7c6818768b1e547a2a77c39d5925c810	1759292894	https://downloads.hmpdacc.org/dacc/hhs/genome/microbiome/wgs/analysis/hmwgsqc/v2/SRS063929.tar.bz2	764953101	faab18e1a137731cffda882560082b35	throat	2	male	None	Healthy Human Subjects	Human Microbiome Project (HMP)	Throat
SRS063932	faab18e1a137731cffda882560bb9304	596fc2de57601ec08a01fdee59d93683	9a4360a9bebc3f0d7f802b76aee9b140	6739000374	https://downloads.hmpdacc.org/dacc/hhs/genome/microbiome/wgs/analysis/hmwgsqc/v2/SRS063932.tar.bz2	159510762	faab18e1a137731cffda88256001b19a	dorsum of tongue	3	male	None	Healthy Human Subjects	Human Microbiome Project (HMP)	Tongue_dorsum
SRS063999	faab18e1a137731cffda882560c76eff	596fc2de57601ec08a01fdee59dd1a17	6979f66cfc2782fc3e2778aad5e5db26	4719944144	https://downloads.hmpdacc.org/dacc/hhs/genome/microbiome/wgs/analysis/hmwgsqc/v2/SRS063999.tar.bz2	763840445	faab18e1a137731cffda88256006dda2	gingiva	2	female	None	Healthy Human Subjects	Human Microbiome Project (HMP)	Supragingival_plaque
SRS064014	faab18e1a137731cffda882560b3b612	596fc2de57601ec08a01fdee59d894fa	8a5888a6bfe1fe93e38eaddae38e8246	12265920459	https://downloads.hmpdacc.org/dacc/hhs/genome/microbiome/wgs/analysis/hmwgsqc/v2/SRS064014.tar.bz2	295137534	faab18e1a137731cffda882560046166	dorsum of tongue	2	male	None	Healthy Human Subjects	Human Microbiome Project (HMP)	Tongue_dorsum
SRS064022	faab18e1a137731cffda882560cce236	596fc2de57601ec08a01fdee59de6880	5f1230331c116a85a3874344c9d3ae7c	2236188333	https://downloads.hmpdacc.org/dacc/hhs/genome/microbiome/wgs/analysis/hmwgsqc/v2/SRS064022.tar.bz2	764831721	faab18e1a137731cffda88256007fa32	palatine tonsil	2	male	None	Healthy Human Subjects	Human Microbiome Project (HMP)	Palatine_tonsil
SRS064158	faab18e1a137731cffda882560c6ecf9	596fc2de57601ec08a01fdee59dcf919	0fa6735bffb06d5a78dfb9f68d5c41b8	1570093484	https://downloads.hmpdacc.org/dacc/hhs/genome/microbiome/wgs/analysis/hmwgsqc/v2/SRS064158.tar.bz2	764062976	faab18e1a137731cffda882560071d3d	gingiva	2	female	None	Healthy Human Subjects	Human Microbiome Project (HMP)	Supragingival_plaque
SRS064197	faab18e1a137731cffda882560cd6c1c	596fc2de57601ec08a01fdee59de74e7	7bed1af81758dd198bb3a311de154208	2275835039	https://downloads.hmpdacc.org/dacc/hhs/genome/microbiome/wgs/analysis/hmwgsqc/v2/SRS064197.tar.bz2	901775393	faab18e1a137731cffda882560096a02	gingiva	1	male	None	Healthy Human Subjects	Human Microbiome Project (HMP)	Keratinized_gingiva
SRS064219	faab18e1a137731cffda882560b68e01	596fc2de57601ec08a01fdee59d8d27d	d3987098cf470f23b6f8b372c5726da3	283786921	https://downloads.hmpdacc.org/dacc/hhs/genome/microbiome/wgs/analysis/hmwgsqc/v2/SRS064219.tar.bz2	686765762	faab18e1a137731cffda882560062776	gingiva	2	male	None	Healthy Human Subjects	Human Microbiome Project (HMP)	Supragingival_plaque
SRS064234	faab18e1a137731cffda882560c6e8f9	596fc2de57601ec08a01fdee59dcdf2c	955bf28193094a10c032c38a5b8a1d39	1359847221	https://downloads.hmpdacc.org/dacc/hhs/genome/microbiome/wgs/analysis/hmwgsqc/v2/SRS064234.tar.bz2	764062976	faab18e1a137731cffda882560071d3d	buccal mucosa	2	female	None	Healthy Human Subjects	Human Microbiome Project (HMP)	Buccal_mucosa
SRS064260	faab18e1a137731cffda882560bb948d	596fc2de57601ec08a01fdee59d9630b	048a4222202ed6f34deef01806f512d1	2964958482	https://downloads.hmpdacc.org/dacc/hhs/genome/microbiome/wgs/analysis/hmwgsqc/v2/SRS064260.tar.bz2	159510762	faab18e1a137731cffda88256001b19a	gingiva	3	male	None	Healthy Human Subjects	Human Microbiome Project (HMP)	Supragingival_plaque
SRS064329	faab18e1a137731cffda882560bb948d	596fc2de57601ec08a01fdee59d93751	7de6b2dbdf7dcbd1f95be94afd79b725	3946915869	https://downloads.hmpdacc.org/dacc/hhs/genome/microbiome/wgs/analysis/hmwgsqc/v2/SRS064329.tar.bz2	159510762	faab18e1a137731cffda88256001b19a	gingiva	3	male	None	Healthy Human Subjects	Human Microbiome Project (HMP)	Supragingival_plaque
SRS064393	faab18e1a137731cffda882560bfd1ef	596fc2de57601ec08a01fdee59dab29b	0022f5cb8f82e02cb620d3a7795d2d36	1523283362	https://downloads.hmpdacc.org/dacc/hhs/genome/microbiome/wgs/analysis/hmwgsqc/v2/SRS064393.tar.bz2	764750800	faab18e1a137731cffda88256007e528	buccal mucosa	2	male	None	Healthy Human Subjects	Human Microbiome Project (HMP)	Buccal_mucosa
SRS064423	faab18e1a137731cffda882560cbe225	596fc2de57601ec08a01fdee59ddfe82	20d964486e238840114c51be354397bd	5505444586	https://downloads.hmpdacc.org/dacc/hhs/genome/microbiome/wgs/analysis/hmwgsqc/v2/SRS064423.tar.bz2	763901136	faab18e1a137731cffda88256006f29d	dorsum of tongue	2	female	None	Healthy Human Subjects	Human Microbiome Project (HMP)	Tongue_dorsum
SRS064449	faab18e1a137731cffda882560c6ecf9	596fc2de57601ec08a01fdee59dcb034	f8b7f2e9d0c84ec4d44d8c593f93b95a	5258735958	https://downloads.hmpdacc.org/dacc/hhs/genome/microbiome/wgs/analysis/hmwgsqc/v2/SRS064449.tar.bz2	764062976	faab18e1a137731cffda882560071d3d	gingiva	2	female	None	Healthy Human Subjects	Human Microbiome Project (HMP)	Supragingival_plaque
SRS064466	faab18e1a137731cffda882560cb76b5	596fc2de57601ec08a01fdee59ddf459	cbabb75b88b828b09699984442025f51	1624499950	https://downloads.hmpdacc.org/dacc/hhs/genome/microbiome/wgs/analysis/hmwgsqc/v2/SRS064466.tar.bz2	875002022	faab18e1a137731cffda882560093cd9	gingiva	1	female	None	Healthy Human Subjects	Human Microbiome Project (HMP)	Subgingival_plaque
SRS064482	faab18e1a137731cffda882560c85c86	596fc2de57601ec08a01fdee59dd6a60	4a584b050041543d9f95480083ada7f9	1303080378	https://downloads.hmpdacc.org/dacc/hhs/genome/microbiome/wgs/analysis/hmwgsqc/v2/SRS064482.tar.bz2	663835652	faab18e1a137731cffda882560060845	palatine tonsil	1	female	None	Healthy Human Subjects	Human Microbiome Project (HMP)	Palatine_tonsil
SRS064493	faab18e1a137731cffda882560c2b646	596fc2de57601ec08a01fdee59db3c6f	59be8b335520442981ee6da88ae5a900	790451334	https://downloads.hmpdacc.org/dacc/hhs/genome/microbiome/wgs/analysis/hmwgsqc/v2/SRS064493.tar.bz2	763536994	faab18e1a137731cffda882560069414	gingiva	3	male	None	Healthy Human Subjects	Human Microbiome Project (HMP)	Supragingival_plaque
SRS064617	faab18e1a137731cffda882560cfa7a7	596fc2de57601ec08a01fdee59deb9b4	04e6d5bb9bf84a6ed0964c8482a0dd5c	1994189988	https://downloads.hmpdacc.org/dacc/hhs/genome/microbiome/wgs/analysis/hmwgsqc/v2/SRS064617.tar.bz2	103092734	faab18e1a137731cffda88256000075a	buccal mucosa	1	male	None	Healthy Human Subjects	Human Microbiome Project (HMP)	Buccal_mucosa
SRS064774	faab18e1a137731cffda882560c6e332	596fc2de57601ec08a01fdee59dcaa50	a2d541e3e3a0706c92f29eab4436f2f2	5880067289	https://downloads.hmpdacc.org/dacc/hhs/genome/microbiome/wgs/analysis/hmwgsqc/v2/SRS064774.tar.bz2	764062976	faab18e1a137731cffda882560071d3d	dorsum of tongue	2	female	None	Healthy Human Subjects	Human Microbiome Project (HMP)	Tongue_dorsum
SRS064809	faab18e1a137731cffda882560cbe6c7	596fc2de57601ec08a01fdee59de0e55	7904d3e2e39d938157642c3349492735	728838507	https://downloads.hmpdacc.org/dacc/hhs/genome/microbiome/wgs/analysis/hmwgsqc/v2/SRS064809.tar.bz2	763901136	faab18e1a137731cffda88256006f29d	buccal mucosa	2	female	None	Healthy Human Subjects	Human Microbiome Project (HMP)	Buccal_mucosa
SRS064831	faab18e1a137731cffda882560cf0751	596fc2de57601ec08a01fdee59de9c4c	054031f1808665a9699c4b22980c2313	1707682313	https://downloads.hmpdacc.org/dacc/hhs/genome/microbiome/wgs/analysis/hmwgsqc/v2/SRS064831.tar.bz2	561079058	faab18e1a137731cffda882560059c7a	palatine tonsil	1	female	None	Healthy Human Subjects	Human Microbiome Project (HMP)	Palatine_tonsil
SRS064937	faab18e1a137731cffda882560cc6919	596fc2de57601ec08a01fdee59de584d	3744078669e7976a8367cfe917686154	3056481091	https://downloads.hmpdacc.org/dacc/hhs/genome/microbiome/wgs/analysis/hmwgsqc/v2/SRS064937.tar.bz2	938202701	faab18e1a137731cffda882560098c6b	gingiva	1	male	None	Healthy Human Subjects	Human Microbiome Project (HMP)	Supragingival_plaque
SRS064996	faab18e1a137731cffda882560c857ab	596fc2de57601ec08a01fdee59dd6363	673147ea8e0dec720b0c89a2ef87eaf5	2030788248	https://downloads.hmpdacc.org/dacc/hhs/genome/microbiome/wgs/analysis/hmwgsqc/v2/SRS064996.tar.bz2	663835652	faab18e1a137731cffda882560060845	buccal mucosa	1	female	None	Healthy Human Subjects	Human Microbiome Project (HMP)	Buccal_mucosa
SRS065091	faab18e1a137731cffda882560bb9304	596fc2de57601ec08a01fdee59d94eab	6286b7c1bc1fbbc5eafddd6018751bea	2547849546	https://downloads.hmpdacc.org/dacc/hhs/genome/microbiome/wgs/analysis/hmwgsqc/v2/SRS065091.tar.bz2	159510762	faab18e1a137731cffda88256001b19a	dorsum of tongue	3	male	None	Healthy Human Subjects	Human Microbiome Project (HMP)	Tongue_dorsum
SRS065099	faab18e1a137731cffda882560b5e75a	596fc2de57601ec08a01fdee59d8a8bc	d9271896a379a15e114c9e7133800cc3	3159748117	https://downloads.hmpdacc.org/dacc/hhs/genome/microbiome/wgs/analysis/hmwgsqc/v2/SRS065099.tar.bz2	809635352	faab18e1a137731cffda88256008f514	gingiva	2	female	None	Healthy Human Subjects	Human Microbiome Project (HMP)	Supragingival_plaque
SRS065133	faab18e1a137731cffda882560b6800e	596fc2de57601ec08a01fdee59d8d046	36fd87eabd1db18df862c7450f796c4f	31424108	https://downloads.hmpdacc.org/dacc/hhs/genome/microbiome/wgs/analysis/hmwgsqc/v2/SRS065133.tar.bz2	686765762	faab18e1a137731cffda882560062776	buccal mucosa	2	male	None	Healthy Human Subjects	Human Microbiome Project (HMP)	Buccal_mucosa
SRS065278	faab18e1a137731cffda882560cbe225	596fc2de57601ec08a01fdee59de0df8	2e997e10207890c5943b2e893f7d9e55	5236413047	https://downloads.hmpdacc.org/dacc/hhs/genome/microbiome/wgs/analysis/hmwgsqc/v2/SRS065278.tar.bz2	763901136	faab18e1a137731cffda88256006f29d	dorsum of tongue	2	female	None	Healthy Human Subjects	Human Microbiome Project (HMP)	Tongue_dorsum
SRS065299	faab18e1a137731cffda882560cf056d	596fc2de57601ec08a01fdee59de9892	4d74a25199e88b2ca3313a6f2b428912	2746861113	https://downloads.hmpdacc.org/dacc/hhs/genome/microbiome/wgs/analysis/hmwgsqc/v2/SRS065299.tar.bz2	561079058	faab18e1a137731cffda882560059c7a	dorsum of tongue	1	female	None	Healthy Human Subjects	Human Microbiome Project (HMP)	Tongue_dorsum
SRS065306	faab18e1a137731cffda882560c7dad8	596fc2de57601ec08a01fdee59dd4379	3d6b12ffb7b19900bee10bacd4883bb1	1588852712	https://downloads.hmpdacc.org/dacc/hhs/genome/microbiome/wgs/analysis/hmwgsqc/v2/SRS065306.tar.bz2	289996019	faab18e1a137731cffda882560045384	palatine tonsil	2	male	None	Healthy Human Subjects	Human Microbiome Project (HMP)	Palatine_tonsil
SRS065310	faab18e1a137731cffda882560cadfc1	596fc2de57601ec08a01fdee59ddde32	bf8f8540f184da32b3578f3602711dac	984900093	https://downloads.hmpdacc.org/dacc/hhs/genome/microbiome/wgs/analysis/hmwgsqc/v2/SRS065310.tar.bz2	764042746	faab18e1a137731cffda882560071888	gingiva	2	female	None	Healthy Human Subjects	Human Microbiome Project (HMP)	Supragingival_plaque
SRS065335	faab18e1a137731cffda882560c95815	596fc2de57601ec08a01fdee59dd94d0	886d67b985db91c75c6219e3135d8b15	479710867	https://downloads.hmpdacc.org/dacc/hhs/genome/microbiome/wgs/analysis/hmwgsqc/v2/SRS065335.tar.bz2	765560005	faab18e1a137731cffda88256008bf27	throat	2	male	None	Healthy Human Subjects	Human Microbiome Project (HMP)	Throat
SRS065431	faab18e1a137731cffda882560b5e383	596fc2de57601ec08a01fdee59d8a4da	7fe2439fc70e34fc3ca41d074ca5ba70	39886438	https://downloads.hmpdacc.org/dacc/hhs/genome/microbiome/wgs/analysis/hmwgsqc/v2/SRS065431.tar.bz2	809635352	faab18e1a137731cffda88256008f514	buccal mucosa	2	female	None	Healthy Human Subjects	Human Microbiome Project (HMP)	Buccal_mucosa
SRS065518	faab18e1a137731cffda882560c9d02a	596fc2de57601ec08a01fdee59dd9680	a11a398bc3bee42205d168e18ec9565e	1898292855	https://downloads.hmpdacc.org/dacc/hhs/genome/microbiome/wgs/analysis/hmwgsqc/v2/SRS065518.tar.bz2	764953101	faab18e1a137731cffda882560082b35	portion of saliva	2	male	None	Healthy Human Subjects	Human Microbiome Project (HMP)	Saliva
SRS065542	faab18e1a137731cffda882560c1fffe	596fc2de57601ec08a01fdee59db147c	f2c06db1fad22fe2134af1a426cd8187	2311205129	https://downloads.hmpdacc.org/dacc/hhs/genome/microbiome/wgs/analysis/hmwgsqc/v2/SRS065542.tar.bz2	764346198	faab18e1a137731cffda882560077ad4	gingiva	2	female	None	Healthy Human Subjects	Human Microbiome Project (HMP)	Supragingival_plaque
SRS065720	faab18e1a137731cffda882560cb73c4	596fc2de57601ec08a01fdee59ddee05	8ad9d457f7ffccba1f740784c056534d	1637772248	https://downloads.hmpdacc.org/dacc/hhs/genome/microbiome/wgs/analysis/hmwgsqc/v2/SRS065720.tar.bz2	875002022	faab18e1a137731cffda882560093cd9	throat	1	female	None	Healthy Human Subjects	Human Microbiome Project (HMP)	Throat
SRS074592	faab18e1a137731cffda882560815acc	596fc2de57601ec08a01fdee59cdf38e	657da29e564d4c2d0682ae633e5efba8	724196404	https://downloads.hmpdacc.org/dacc/hhs/genome/microbiome/wgs/analysis/hmwgsqc/v2/SRS074592.tar.bz2	159733294	faab18e1a137731cffda88256001df4f	dorsum of tongue	2	female	None	Healthy Human Subjects	Human Microbiome Project (HMP)	Tongue_dorsum
SRS074598	faab18e1a137731cffda8825608161de	596fc2de57601ec08a01fdee59ce009a	ef7f330b1c110274dcd0a44209dc1bcd	2849956303	https://downloads.hmpdacc.org/dacc/hhs/genome/microbiome/wgs/analysis/hmwgsqc/v2/SRS074598.tar.bz2	159733294	faab18e1a137731cffda88256001df4f	gingiva	2	female	None	Healthy Human Subjects	Human Microbiome Project (HMP)	Supragingival_plaque
SRS074676	faab18e1a137731cffda882560bc0eb9	596fc2de57601ec08a01fdee59d97a65	698e0d4a2f1fc8ecbfd68eef66474637	11826472836	https://downloads.hmpdacc.org/dacc/hhs/genome/microbiome/wgs/analysis/hmwgsqc/v2/SRS074676.tar.bz2	160421117	faab18e1a137731cffda882560028da5	dorsum of tongue	3	male	None	Healthy Human Subjects	Human Microbiome Project (HMP)	Tongue_dorsum
SRS074678	faab18e1a137731cffda882560bc1b44	596fc2de57601ec08a01fdee59d98739	f115514dc8d377724a46471c4505f9f6	8541789434	https://downloads.hmpdacc.org/dacc/hhs/genome/microbiome/wgs/analysis/hmwgsqc/v2/SRS074678.tar.bz2	160421117	faab18e1a137731cffda882560028da5	buccal mucosa	3	male	None	Healthy Human Subjects	Human Microbiome Project (HMP)	Buccal_mucosa
SRS074682	faab18e1a137731cffda882560bc282b	596fc2de57601ec08a01fdee59d98a13	192105fc2fcba5bf9449ac24e827c9ea	9938972459	https://downloads.hmpdacc.org/dacc/hhs/genome/microbiome/wgs/analysis/hmwgsqc/v2/SRS074682.tar.bz2	160421117	faab18e1a137731cffda882560028da5	gingiva	3	male	None	Healthy Human Subjects	Human Microbiome Project (HMP)	Supragingival_plaque
SRS074970	faab18e1a137731cffda882560bcf9b1	596fc2de57601ec08a01fdee59d99a15	b91fe3ac042203c2f973daee363ad755	4377384856	https://downloads.hmpdacc.org/dacc/hhs/genome/microbiome/wgs/analysis/hmwgsqc/v2/SRS074970.tar.bz2	160380657	faab18e1a137731cffda8825600274d0	dorsum of tongue	3	male	None	Healthy Human Subjects	Human Microbiome Project (HMP)	Tongue_dorsum
SRS074972	faab18e1a137731cffda882560bd013c	596fc2de57601ec08a01fdee59d9a9be	8f17844c2ce064692a33d429cb51b11a	9073362784	https://downloads.hmpdacc.org/dacc/hhs/genome/microbiome/wgs/analysis/hmwgsqc/v2/SRS074972.tar.bz2	160380657	faab18e1a137731cffda8825600274d0	buccal mucosa	3	male	None	Healthy Human Subjects	Human Microbiome Project (HMP)	Buccal_mucosa
SRS074976	faab18e1a137731cffda882560bd09fb	596fc2de57601ec08a01fdee59d9b1a2	b5965834445045321c2465b03b8ca9b8	11335630106	https://downloads.hmpdacc.org/dacc/hhs/genome/microbiome/wgs/analysis/hmwgsqc/v2/SRS074976.tar.bz2	160380657	faab18e1a137731cffda8825600274d0	gingiva	3	male	None	Healthy Human Subjects	Human Microbiome Project (HMP)	Supragingival_plaque
SRS075033	faab18e1a137731cffda882560bd5dcd	596fc2de57601ec08a01fdee59d9c293	40b927ecd44c5d6348ff4fde15f93da2	2818535753	https://downloads.hmpdacc.org/dacc/hhs/genome/microbiome/wgs/analysis/hmwgsqc/v2/SRS075033.tar.bz2	159146620	faab18e1a137731cffda882560011bdf	gingiva	3	male	None	Healthy Human Subjects	Human Microbiome Project (HMP)	Supragingival_plaque
SRS075084	faab18e1a137731cffda882560bd769b	596fc2de57601ec08a01fdee59d9da1d	e5d4cfc55cc8416b8f8a18e26edc30ee	12450669063	https://downloads.hmpdacc.org/dacc/hhs/genome/microbiome/wgs/analysis/hmwgsqc/v2/SRS075084.tar.bz2	160178356	faab18e1a137731cffda882560023e36	dorsum of tongue	3	male	None	Healthy Human Subjects	Human Microbiome Project (HMP)	Tongue_dorsum
SRS075086	faab18e1a137731cffda882560bd7f12	596fc2de57601ec08a01fdee59d9e96f	63ad911f6122e07df18b1a0d011e3396	8772338400	https://downloads.hmpdacc.org/dacc/hhs/genome/microbiome/wgs/analysis/hmwgsqc/v2/SRS075086.tar.bz2	160178356	faab18e1a137731cffda882560023e36	buccal mucosa	3	male	None	Healthy Human Subjects	Human Microbiome Project (HMP)	Buccal_mucosa
SRS075090	faab18e1a137731cffda882560bd853e	596fc2de57601ec08a01fdee59d9f47a	9bb59b5931d0ecea05d2849542237cc6	7670418104	https://downloads.hmpdacc.org/dacc/hhs/genome/microbiome/wgs/analysis/hmwgsqc/v2/SRS075090.tar.bz2	160178356	faab18e1a137731cffda882560023e36	gingiva	3	male	None	Healthy Human Subjects	Human Microbiome Project (HMP)	Supragingival_plaque
SRS075347	faab18e1a137731cffda882560bece9d	596fc2de57601ec08a01fdee59da1ea7	d7bff65075fab265aeb428527c6ab894	11351233190	https://downloads.hmpdacc.org/dacc/hhs/genome/microbiome/wgs/analysis/hmwgsqc/v2/SRS075347.tar.bz2	160603188	faab18e1a137731cffda88256002d282	dorsum of tongue	3	male	None	Healthy Human Subjects	Human Microbiome Project (HMP)	Tongue_dorsum
SRS075349	faab18e1a137731cffda882560beddc5	596fc2de57601ec08a01fdee59da2dab	e429728a137550f493b71b7d5d48d0ca	7501743655	https://downloads.hmpdacc.org/dacc/hhs/genome/microbiome/wgs/analysis/hmwgsqc/v2/SRS075349.tar.bz2	160603188	faab18e1a137731cffda88256002d282	buccal mucosa	3	male	None	Healthy Human Subjects	Human Microbiome Project (HMP)	Buccal_mucosa
SRS075353	faab18e1a137731cffda882560bee675	596fc2de57601ec08a01fdee59da3466	1a1b5623340dcd0ec14bf56e7a59563c	10413458631	https://downloads.hmpdacc.org/dacc/hhs/genome/microbiome/wgs/analysis/hmwgsqc/v2/SRS075353.tar.bz2	160603188	faab18e1a137731cffda88256002d282	gingiva	3	male	None	Healthy Human Subjects	Human Microbiome Project (HMP)	Supragingival_plaque
SRS075404	faab18e1a137731cffda882560bf4aa0	596fc2de57601ec08a01fdee59da6a15	df4195acddc7d0e1f49e5a9514c31f87	9463055941	https://downloads.hmpdacc.org/dacc/hhs/genome/microbiome/wgs/analysis/hmwgsqc/v2/SRS075404.tar.bz2	158883629	faab18e1a137731cffda88256000dd13	dorsum of tongue	3	female	None	Healthy Human Subjects	Human Microbiome Project (HMP)	Tongue_dorsum
SRS075406	faab18e1a137731cffda882560bf5621	596fc2de57601ec08a01fdee59da7974	9a0e2eae3cc7e5f8f39cd08960bca612	698311168	https://downloads.hmpdacc.org/dacc/hhs/genome/microbiome/wgs/analysis/hmwgsqc/v2/SRS075406.tar.bz2	158883629	faab18e1a137731cffda88256000dd13	buccal mucosa	3	female	None	Healthy Human Subjects	Human Microbiome Project (HMP)	Buccal_mucosa
SRS075410	faab18e1a137731cffda882560bf61ea	596fc2de57601ec08a01fdee59da81db	ded5ce8d5b198ccdf5b4b99d70fc8ae9	7673752491	https://downloads.hmpdacc.org/dacc/hhs/genome/microbiome/wgs/analysis/hmwgsqc/v2/SRS075410.tar.bz2	158883629	faab18e1a137731cffda88256000dd13	gingiva	3	female	None	Healthy Human Subjects	Human Microbiome Project (HMP)	Supragingival_plaque
SRS075433	faab18e1a137731cffda882560bf4aa0	596fc2de57601ec08a01fdee59da9392	3a9dc5f2f33f8c5984ba1ebb4d5f4bcf	3229732845	https://downloads.hmpdacc.org/dacc/hhs/genome/microbiome/wgs/analysis/hmwgsqc/v2/SRS075433.tar.bz2	158883629	faab18e1a137731cffda88256000dd13	dorsum of tongue	3	female	None	Healthy Human Subjects	Human Microbiome Project (HMP)	Tongue_dorsum
SRS075437	faab18e1a137731cffda882560bf5621	596fc2de57601ec08a01fdee59da96d5	bd92dd70d55ddb974345d71b9c6c779e	20176573	https://downloads.hmpdacc.org/dacc/hhs/genome/microbiome/wgs/analysis/hmwgsqc/v2/SRS075437.tar.bz2	158883629	faab18e1a137731cffda88256000dd13	buccal mucosa	3	female	None	Healthy Human Subjects	Human Microbiome Project (HMP)	Buccal_mucosa
SRS075445	faab18e1a137731cffda882560bf61ea	596fc2de57601ec08a01fdee59daa3b1	b275db43d853edb25965fc68df0e497b	2240626681	https://downloads.hmpdacc.org/dacc/hhs/genome/microbiome/wgs/analysis/hmwgsqc/v2/SRS075445.tar.bz2	158883629	faab18e1a137731cffda88256000dd13	gingiva	3	female	None	Healthy Human Subjects	Human Microbiome Project (HMP)	Supragingival_plaque
SRS075765	faab18e1a137731cffda882560c3fab9	596fc2de57601ec08a01fdee59db47d8	fdea8b6a5b5fdca183d2294aaa84527a	4572552822	https://downloads.hmpdacc.org/dacc/hhs/genome/microbiome/wgs/analysis/hmwgsqc/v2/SRS075765.tar.bz2	367712035	faab18e1a137731cffda88256004a942	dorsum of tongue	1	male	None	Healthy Human Subjects	Human Microbiome Project (HMP)	Tongue_dorsum
SRS075767	faab18e1a137731cffda882560c4024c	596fc2de57601ec08a01fdee59db4d1c	2928ec34a7ddd516d539821a2e6a7152	2038325483	https://downloads.hmpdacc.org/dacc/hhs/genome/microbiome/wgs/analysis/hmwgsqc/v2/SRS075767.tar.bz2	367712035	faab18e1a137731cffda88256004a942	buccal mucosa	1	male	None	Healthy Human Subjects	Human Microbiome Project (HMP)	Buccal_mucosa
SRS075771	faab18e1a137731cffda882560c4095b	596fc2de57601ec08a01fdee59db557c	0c07afa037cd9e83299f270aa71b07a0	4632261640	https://downloads.hmpdacc.org/dacc/hhs/genome/microbiome/wgs/analysis/hmwgsqc/v2/SRS075771.tar.bz2	367712035	faab18e1a137731cffda88256004a942	gingiva	1	male	None	Healthy Human Subjects	Human Microbiome Project (HMP)	Supragingival_plaque
SRS075813	faab18e1a137731cffda882560c48b59	596fc2de57601ec08a01fdee59db749b	f5758a9f28d2e222c429af3c8de56449	3761148576	https://downloads.hmpdacc.org/dacc/hhs/genome/microbiome/wgs/analysis/hmwgsqc/v2/SRS075813.tar.bz2	763921366	faab18e1a137731cffda88256006f845	dorsum of tongue	2	female	None	Healthy Human Subjects	Human Microbiome Project (HMP)	Tongue_dorsum
SRS075815	faab18e1a137731cffda882560c496af	596fc2de57601ec08a01fdee59db831e	907047d5545f6200900be9f0e6413735	2501088870	https://downloads.hmpdacc.org/dacc/hhs/genome/microbiome/wgs/analysis/hmwgsqc/v2/SRS075815.tar.bz2	763921366	faab18e1a137731cffda88256006f845	buccal mucosa	2	female	None	Healthy Human Subjects	Human Microbiome Project (HMP)	Buccal_mucosa
SRS075819	faab18e1a137731cffda882560c4a40a	596fc2de57601ec08a01fdee59db8e46	67d89e694d4675a96eea8ccae636fff3	3853230254	https://downloads.hmpdacc.org/dacc/hhs/genome/microbiome/wgs/analysis/hmwgsqc/v2/SRS075819.tar.bz2	763921366	faab18e1a137731cffda88256006f845	gingiva	2	female	None	Healthy Human Subjects	Human Microbiome Project (HMP)	Supragingival_plaque
SRS075870	faab18e1a137731cffda882560c53dac	596fc2de57601ec08a01fdee59dbbe15	b7f07ea1690aef18afb202f0511f7f93	4571784236	https://downloads.hmpdacc.org/dacc/hhs/genome/microbiome/wgs/analysis/hmwgsqc/v2/SRS075870.tar.bz2	488228756	faab18e1a137731cffda8825600513c7	dorsum of tongue	1	female	None	Healthy Human Subjects	Human Microbiome Project (HMP)	Tongue_dorsum
SRS075872	faab18e1a137731cffda882560c54a98	596fc2de57601ec08a01fdee59dbc29c	7f57721e2777cdcafb86d560287306f5	4047919615	https://downloads.hmpdacc.org/dacc/hhs/genome/microbiome/wgs/analysis/hmwgsqc/v2/SRS075872.tar.bz2	488228756	faab18e1a137731cffda8825600513c7	buccal mucosa	1	female	None	Healthy Human Subjects	Human Microbiome Project (HMP)	Buccal_mucosa
SRS075876	faab18e1a137731cffda882560c54dae	596fc2de57601ec08a01fdee59dbd11a	55b9227bcf4750e3008595d7bbf60e5f	3752157869	https://downloads.hmpdacc.org/dacc/hhs/genome/microbiome/wgs/analysis/hmwgsqc/v2/SRS075876.tar.bz2	488228756	faab18e1a137731cffda8825600513c7	gingiva	1	female	None	Healthy Human Subjects	Human Microbiome Project (HMP)	Supragingival_plaque
SRS075927	faab18e1a137731cffda882560c5c076	596fc2de57601ec08a01fdee59dbf062	f385b42098856c38fb98165bffef77f8	3894226276	https://downloads.hmpdacc.org/dacc/hhs/genome/microbiome/wgs/analysis/hmwgsqc/v2/SRS075927.tar.bz2	763456073	faab18e1a137731cffda8825600674b8	buccal mucosa	3	female	None	Healthy Human Subjects	Human Microbiome Project (HMP)	Buccal_mucosa
SRS075947	faab18e1a137731cffda882560c5cce9	596fc2de57601ec08a01fdee59dbff9c	4de199912a8d9592b612ee35e3e28a76	7674231286	https://downloads.hmpdacc.org/dacc/hhs/genome/microbiome/wgs/analysis/hmwgsqc/v2/SRS075947.tar.bz2	763456073	faab18e1a137731cffda8825600674b8	dorsum of tongue	3	female	None	Healthy Human Subjects	Human Microbiome Project (HMP)	Tongue_dorsum
SRS075950	faab18e1a137731cffda882560c5c076	596fc2de57601ec08a01fdee59dc0c8f	522999a8acd2f2c90f5d1682609c34d5	1539503203	https://downloads.hmpdacc.org/dacc/hhs/genome/microbiome/wgs/analysis/hmwgsqc/v2/SRS075950.tar.bz2	763456073	faab18e1a137731cffda8825600674b8	buccal mucosa	3	female	None	Healthy Human Subjects	Human Microbiome Project (HMP)	Buccal_mucosa
SRS075953	faab18e1a137731cffda882560c5d22e	596fc2de57601ec08a01fdee59dc1c13	042bf78303021d777a49f3a41653eeb2	7025254248	https://downloads.hmpdacc.org/dacc/hhs/genome/microbiome/wgs/analysis/hmwgsqc/v2/SRS075953.tar.bz2	763456073	faab18e1a137731cffda8825600674b8	gingiva	3	female	None	Healthy Human Subjects	Human Microbiome Project (HMP)	Keratinized_gingiva
SRS075957	faab18e1a137731cffda882560c5d553	596fc2de57601ec08a01fdee59dc2767	400b5ca90df017877e13e838c14595e9	7435379771	https://downloads.hmpdacc.org/dacc/hhs/genome/microbiome/wgs/analysis/hmwgsqc/v2/SRS075957.tar.bz2	763456073	faab18e1a137731cffda8825600674b8	throat	3	female	None	Healthy Human Subjects	Human Microbiome Project (HMP)	Throat
SRS075959	faab18e1a137731cffda882560c5d55d	596fc2de57601ec08a01fdee59dc293a	8218a7e72af73d38f0b8f9193df90269	9827221681	https://downloads.hmpdacc.org/dacc/hhs/genome/microbiome/wgs/analysis/hmwgsqc/v2/SRS075959.tar.bz2	763456073	faab18e1a137731cffda8825600674b8	gingiva	3	female	None	Healthy Human Subjects	Human Microbiome Project (HMP)	Supragingival_plaque
SRS075961	faab18e1a137731cffda882560c5e2b4	596fc2de57601ec08a01fdee59dc310f	758c7e89529c74944130d16faab7d9f7	4167456732	https://downloads.hmpdacc.org/dacc/hhs/genome/microbiome/wgs/analysis/hmwgsqc/v2/SRS075961.tar.bz2	763456073	faab18e1a137731cffda8825600674b8	gingiva	3	female	None	Healthy Human Subjects	Human Microbiome Project (HMP)	Subgingival_plaque
SRS075987	faab18e1a137731cffda882560c64e78	596fc2de57601ec08a01fdee59dc83b4	3a420a73789eaf32b11fdf5b7bb2d8ac	5221775733	https://downloads.hmpdacc.org/dacc/hhs/genome/microbiome/wgs/analysis/hmwgsqc/v2/SRS075987.tar.bz2	884419868	faab18e1a137731cffda8825600949a5	dorsum of tongue	1	female	None	Healthy Human Subjects	Human Microbiome Project (HMP)	Tongue_dorsum
SRS075989	faab18e1a137731cffda882560c65258	596fc2de57601ec08a01fdee59dc8cef	ba18b0000bcf88b0436b30851a3d5108	3339393721	https://downloads.hmpdacc.org/dacc/hhs/genome/microbiome/wgs/analysis/hmwgsqc/v2/SRS075989.tar.bz2	884419868	faab18e1a137731cffda8825600949a5	buccal mucosa	1	female	None	Healthy Human Subjects	Human Microbiome Project (HMP)	Buccal_mucosa
SRS075993	faab18e1a137731cffda882560c654ac	596fc2de57601ec08a01fdee59dc91dc	37ab1b5a9f6b2567070a3525f2bfe7a3	2591804063	https://downloads.hmpdacc.org/dacc/hhs/genome/microbiome/wgs/analysis/hmwgsqc/v2/SRS075993.tar.bz2	884419868	faab18e1a137731cffda8825600949a5	gingiva	1	female	None	Healthy Human Subjects	Human Microbiome Project (HMP)	Supragingival_plaque
SRS076764	faab18e1a137731cffda882560d03f10	596fc2de57601ec08a01fdee59ded8ce	280ee4fd89865b73a34aee9e220b625a	5835665207	https://downloads.hmpdacc.org/dacc/hhs/genome/microbiome/wgs/analysis/hmwgsqc/v2/SRS076764.tar.bz2	991168867	faab18e1a137731cffda88256009b85c	dorsum of tongue	1	male	None	Healthy Human Subjects	Human Microbiome Project (HMP)	Tongue_dorsum
SRS076766	faab18e1a137731cffda882560d0430d	596fc2de57601ec08a01fdee59dee5f0	47014452b04cdf529d12c08ccc71da39	2110040246	https://downloads.hmpdacc.org/dacc/hhs/genome/microbiome/wgs/analysis/hmwgsqc/v2/SRS076766.tar.bz2	991168867	faab18e1a137731cffda88256009b85c	buccal mucosa	1	male	None	Healthy Human Subjects	Human Microbiome Project (HMP)	Buccal_mucosa
SRS076770	faab18e1a137731cffda882560d04eae	596fc2de57601ec08a01fdee59deefd8	b9f084e59af234e73b319818be2d051f	4449115731	https://downloads.hmpdacc.org/dacc/hhs/genome/microbiome/wgs/analysis/hmwgsqc/v2/SRS076770.tar.bz2	991168867	faab18e1a137731cffda88256009b85c	gingiva	1	male	None	Healthy Human Subjects	Human Microbiome Project (HMP)	Supragingival_plaque
SRS076815	faab18e1a137731cffda882560d0b814	596fc2de57601ec08a01fdee59df0a8e	1f1e2f2d0753eb9a19af82d3d52f0d7e	2034362331	https://downloads.hmpdacc.org/dacc/hhs/genome/microbiome/wgs/analysis/hmwgsqc/v2/SRS076815.tar.bz2	765195863	faab18e1a137731cffda88256008696b	dorsum of tongue	2	female	None	Healthy Human Subjects	Human Microbiome Project (HMP)	Tongue_dorsum
SRS076817	faab18e1a137731cffda882560d0c440	596fc2de57601ec08a01fdee59df0b69	1a6d38e17b5186eb77924e0ba8f50697	2292740694	https://downloads.hmpdacc.org/dacc/hhs/genome/microbiome/wgs/analysis/hmwgsqc/v2/SRS076817.tar.bz2	765195863	faab18e1a137731cffda88256008696b	buccal mucosa	2	female	None	Healthy Human Subjects	Human Microbiome Project (HMP)	Buccal_mucosa
SRS076821	faab18e1a137731cffda882560d0c86a	596fc2de57601ec08a01fdee59df128c	1f62847ec022cbb302e5294fd28f1a7e	2921012338	https://downloads.hmpdacc.org/dacc/hhs/genome/microbiome/wgs/analysis/hmwgsqc/v2/SRS076821.tar.bz2	765195863	faab18e1a137731cffda88256008696b	gingiva	2	female	None	Healthy Human Subjects	Human Microbiome Project (HMP)	Supragingival_plaque
SRS076868	faab18e1a137731cffda882560d12186	596fc2de57601ec08a01fdee59df1a67	9f51eeba6e2bede7443781c5fcb68575	4814121068	https://downloads.hmpdacc.org/dacc/hhs/genome/microbiome/wgs/analysis/hmwgsqc/v2/SRS076868.tar.bz2	993302508	faab18e1a137731cffda88256009c1bb	dorsum of tongue	1	male	None	Healthy Human Subjects	Human Microbiome Project (HMP)	Tongue_dorsum
SRS076870	faab18e1a137731cffda882560d1284e	596fc2de57601ec08a01fdee59df293c	18fc3ee1c7dbaf96852b0cbb1bdff7f7	2058407555	https://downloads.hmpdacc.org/dacc/hhs/genome/microbiome/wgs/analysis/hmwgsqc/v2/SRS076870.tar.bz2	993302508	faab18e1a137731cffda88256009c1bb	buccal mucosa	1	male	None	Healthy Human Subjects	Human Microbiome Project (HMP)	Buccal_mucosa
SRS076874	faab18e1a137731cffda882560d12f3f	596fc2de57601ec08a01fdee59df2c8f	5cd4b873a41b4d1941c1d4651d95b16c	2812498541	https://downloads.hmpdacc.org/dacc/hhs/genome/microbiome/wgs/analysis/hmwgsqc/v2/SRS076874.tar.bz2	993302508	faab18e1a137731cffda88256009c1bb	gingiva	1	male	None	Healthy Human Subjects	Human Microbiome Project (HMP)	Supragingival_plaque
SRS076926	faab18e1a137731cffda882560d19849	596fc2de57601ec08a01fdee59df3bef	ccb4f1be2c8b34d9a230c7090420d398	5575964737	https://downloads.hmpdacc.org/dacc/hhs/genome/microbiome/wgs/analysis/hmwgsqc/v2/SRS076926.tar.bz2	764588959	faab18e1a137731cffda88256007b6f3	gingiva	2	female	None	Healthy Human Subjects	Human Microbiome Project (HMP)	Supragingival_plaque
SRS076951	faab18e1a137731cffda882560d1e419	596fc2de57601ec08a01fdee59df4f37	7b3409dea7daa110137df454f865da7d	16175307801	https://downloads.hmpdacc.org/dacc/hhs/genome/microbiome/wgs/analysis/hmwgsqc/v2/SRS076951.tar.bz2	764588959	faab18e1a137731cffda88256007b6f3	dorsum of tongue	2	female	None	Healthy Human Subjects	Human Microbiome Project (HMP)	Tongue_dorsum
SRS077016	faab18e1a137731cffda882560d2acd3	596fc2de57601ec08a01fdee59df75bd	a68f26db4a55a08d6cafbf106bc609ab	2817812588	https://downloads.hmpdacc.org/dacc/hhs/genome/microbiome/wgs/analysis/hmwgsqc/v2/SRS077016.tar.bz2	764791260	faab18e1a137731cffda88256007ee93	dorsum of tongue	2	female	None	Healthy Human Subjects	Human Microbiome Project (HMP)	Tongue_dorsum
SRS077018	faab18e1a137731cffda882560d2ada2	596fc2de57601ec08a01fdee59df823c	a854ae74ef6dd758e0b6c5b9f2c2f4a1	1674616194	https://downloads.hmpdacc.org/dacc/hhs/genome/microbiome/wgs/analysis/hmwgsqc/v2/SRS077018.tar.bz2	764791260	faab18e1a137731cffda88256007ee93	buccal mucosa	2	female	None	Healthy Human Subjects	Human Microbiome Project (HMP)	Buccal_mucosa
SRS077022	faab18e1a137731cffda882560d2b62f	596fc2de57601ec08a01fdee59df8a9a	99a29a968a1dab1b37435e9bdb6422eb	2786858573	https://downloads.hmpdacc.org/dacc/hhs/genome/microbiome/wgs/analysis/hmwgsqc/v2/SRS077022.tar.bz2	764791260	faab18e1a137731cffda88256007ee93	gingiva	2	female	None	Healthy Human Subjects	Human Microbiome Project (HMP)	Supragingival_plaque
SRS077075	faab18e1a137731cffda882560d31124	596fc2de57601ec08a01fdee59dfad91	306870c721f834556387461eb3c84e6c	6201948118	https://downloads.hmpdacc.org/dacc/hhs/genome/microbiome/wgs/analysis/hmwgsqc/v2/SRS077075.tar.bz2	763982056	faab18e1a137731cffda882560070871	buccal mucosa	3	male	None	Healthy Human Subjects	Human Microbiome Project (HMP)	Buccal_mucosa
SRS077092	faab18e1a137731cffda882560d32c7d	596fc2de57601ec08a01fdee59dfcba5	4e9d589b870655374687dfe0f9913705	9409948194	https://downloads.hmpdacc.org/dacc/hhs/genome/microbiome/wgs/analysis/hmwgsqc/v2/SRS077092.tar.bz2	763982056	faab18e1a137731cffda882560070871	dorsum of tongue	3	male	None	Healthy Human Subjects	Human Microbiome Project (HMP)	Tongue_dorsum
SRS077095	faab18e1a137731cffda882560d31124	596fc2de57601ec08a01fdee59dfd95c	9de09f7bcaa3e24db60d5964e65cb628	2055685004	https://downloads.hmpdacc.org/dacc/hhs/genome/microbiome/wgs/analysis/hmwgsqc/v2/SRS077095.tar.bz2	763982056	faab18e1a137731cffda882560070871	buccal mucosa	3	male	None	Healthy Human Subjects	Human Microbiome Project (HMP)	Buccal_mucosa
SRS077104	faab18e1a137731cffda882560d35e71	596fc2de57601ec08a01fdee59dfe710	232e5bfe909a14409121998f8080b5a9	4016933201	https://downloads.hmpdacc.org/dacc/hhs/genome/microbiome/wgs/analysis/hmwgsqc/v2/SRS077104.tar.bz2	763982056	faab18e1a137731cffda882560070871	gingiva	3	male	None	Healthy Human Subjects	Human Microbiome Project (HMP)	Supragingival_plaque
SRS077187	faab18e1a137731cffda882560d418c8	596fc2de57601ec08a01fdee59e004cd	6a6d0aa5ecd02fbfacf0c237f4451bcf	785431643	https://downloads.hmpdacc.org/dacc/hhs/genome/microbiome/wgs/analysis/hmwgsqc/v2/SRS077187.tar.bz2	375450439	faab18e1a137731cffda88256004c811	buccal mucosa	3	female	None	Healthy Human Subjects	Human Microbiome Project (HMP)	Buccal_mucosa
SRS077216	faab18e1a137731cffda882560d461b3	596fc2de57601ec08a01fdee59e02886	1c186f733bd3d246241c165f02e6e06a	7832792125	https://downloads.hmpdacc.org/dacc/hhs/genome/microbiome/wgs/analysis/hmwgsqc/v2/SRS077216.tar.bz2	375450439	faab18e1a137731cffda88256004c811	dorsum of tongue	3	female	None	Healthy Human Subjects	Human Microbiome Project (HMP)	Tongue_dorsum
SRS077239	faab18e1a137731cffda882560d49e4a	596fc2de57601ec08a01fdee59e036d4	e5b474d7485ae1a27a042caf5e42c773	4364314746	https://downloads.hmpdacc.org/dacc/hhs/genome/microbiome/wgs/analysis/hmwgsqc/v2/SRS077239.tar.bz2	268204421	faab18e1a137731cffda882560042aed	dorsum of tongue	1	male	None	Healthy Human Subjects	Human Microbiome Project (HMP)	Tongue_dorsum
SRS077241	faab18e1a137731cffda882560d4a506	596fc2de57601ec08a01fdee59e03a0d	2925a8a986c9cc325c58d8f457f7ea9e	3780098161	https://downloads.hmpdacc.org/dacc/hhs/genome/microbiome/wgs/analysis/hmwgsqc/v2/SRS077241.tar.bz2	268204421	faab18e1a137731cffda882560042aed	buccal mucosa	1	male	None	Healthy Human Subjects	Human Microbiome Project (HMP)	Buccal_mucosa
SRS077245	faab18e1a137731cffda882560d4ac7a	596fc2de57601ec08a01fdee59e0457c	9f8a85ace01c6111e4a1caf55ec4ad74	5208706090	https://downloads.hmpdacc.org/dacc/hhs/genome/microbiome/wgs/analysis/hmwgsqc/v2/SRS077245.tar.bz2	268204421	faab18e1a137731cffda882560042aed	gingiva	1	male	None	Healthy Human Subjects	Human Microbiome Project (HMP)	Supragingival_plaque
SRS077283	faab18e1a137731cffda882560d4e6f7	596fc2de57601ec08a01fdee59e04be5	a1f019734fb663ac748cc632b457d2a9	5611778148	https://downloads.hmpdacc.org/dacc/hhs/genome/microbiome/wgs/analysis/hmwgsqc/v2/SRS077283.tar.bz2	763395383	faab18e1a137731cffda882560066d31	buccal mucosa	3	male	None	Healthy Human Subjects	Human Microbiome Project (HMP)	Buccal_mucosa
SRS077300	faab18e1a137731cffda882560d4f4ef	596fc2de57601ec08a01fdee59e057c3	311f6881bce25f9af3840d5c02c03c7b	9864533778	https://downloads.hmpdacc.org/dacc/hhs/genome/microbiome/wgs/analysis/hmwgsqc/v2/SRS077300.tar.bz2	763395383	faab18e1a137731cffda882560066d31	dorsum of tongue	3	male	None	Healthy Human Subjects	Human Microbiome Project (HMP)	Tongue_dorsum
SRS077303	faab18e1a137731cffda882560d4e6f7	596fc2de57601ec08a01fdee59e0610c	145efa6ab68e87ff07394e922f36dcda	1555613714	https://downloads.hmpdacc.org/dacc/hhs/genome/microbiome/wgs/analysis/hmwgsqc/v2/SRS077303.tar.bz2	763395383	faab18e1a137731cffda882560066d31	buccal mucosa	3	male	None	Healthy Human Subjects	Human Microbiome Project (HMP)	Buccal_mucosa
SRS077308	faab18e1a137731cffda882560d512ff	596fc2de57601ec08a01fdee59e065fe	fdb4cb15d4129b94055d6f6c345a5293	5904774782	https://downloads.hmpdacc.org/dacc/hhs/genome/microbiome/wgs/analysis/hmwgsqc/v2/SRS077308.tar.bz2	763395383	faab18e1a137731cffda882560066d31	palatine tonsil	3	male	None	Healthy Human Subjects	Human Microbiome Project (HMP)	Palatine_tonsil
SRS077312	faab18e1a137731cffda882560d52710	596fc2de57601ec08a01fdee59e0768a	ae4251e00b26ec213981ee0d4312851b	6029608132	https://downloads.hmpdacc.org/dacc/hhs/genome/microbiome/wgs/analysis/hmwgsqc/v2/SRS077312.tar.bz2	763395383	faab18e1a137731cffda882560066d31	gingiva	3	male	None	Healthy Human Subjects	Human Microbiome Project (HMP)	Subgingival_plaque
SRS077327	faab18e1a137731cffda882560d53d31	596fc2de57601ec08a01fdee59e08c82	a5c6cdf754cef94c9c9550380942479d	4231754522	https://downloads.hmpdacc.org/dacc/hhs/genome/microbiome/wgs/analysis/hmwgsqc/v2/SRS077327.tar.bz2	763820215	faab18e1a137731cffda88256006d6b3	dorsum of tongue	3	female	None	Healthy Human Subjects	Human Microbiome Project (HMP)	Tongue_dorsum
SRS077329	faab18e1a137731cffda882560d549fa	596fc2de57601ec08a01fdee59e08c84	d769e2485a68b6673cb64469b17d28ba	1486534030	https://downloads.hmpdacc.org/dacc/hhs/genome/microbiome/wgs/analysis/hmwgsqc/v2/SRS077329.tar.bz2	763820215	faab18e1a137731cffda88256006d6b3	buccal mucosa	3	female	None	Healthy Human Subjects	Human Microbiome Project (HMP)	Buccal_mucosa
SRS077384	faab18e1a137731cffda882560d5d4ed	596fc2de57601ec08a01fdee59e0a2c4	5e9739f92855c5fc415cfd10fce2c1f9	4134505999	https://downloads.hmpdacc.org/dacc/hhs/genome/microbiome/wgs/analysis/hmwgsqc/v2/SRS077384.tar.bz2	722859603	faab18e1a137731cffda882560063375	dorsum of tongue	1	female	None	Healthy Human Subjects	Human Microbiome Project (HMP)	Tongue_dorsum
SRS077386	faab18e1a137731cffda882560d5de1f	596fc2de57601ec08a01fdee59e0a4a6	d055893d08d10f875470f3de99d6792c	1656192262	https://downloads.hmpdacc.org/dacc/hhs/genome/microbiome/wgs/analysis/hmwgsqc/v2/SRS077386.tar.bz2	722859603	faab18e1a137731cffda882560063375	buccal mucosa	1	female	None	Healthy Human Subjects	Human Microbiome Project (HMP)	Buccal_mucosa
SRS077390	faab18e1a137731cffda882560d5eae2	596fc2de57601ec08a01fdee59e0b163	a38d57a5614848e316452d29762fc4cf	3187228273	https://downloads.hmpdacc.org/dacc/hhs/genome/microbiome/wgs/analysis/hmwgsqc/v2/SRS077390.tar.bz2	722859603	faab18e1a137731cffda882560063375	gingiva	1	female	None	Healthy Human Subjects	Human Microbiome Project (HMP)	Supragingival_plaque
SRS077441	faab18e1a137731cffda882560d68e99	596fc2de57601ec08a01fdee59e0d002	11e752805207363affa45f9fcd9bd8fa	3523087188	https://downloads.hmpdacc.org/dacc/hhs/genome/microbiome/wgs/analysis/hmwgsqc/v2/SRS077441.tar.bz2	868454789	faab18e1a137731cffda8825600931d5	dorsum of tongue	1	male	None	Healthy Human Subjects	Human Microbiome Project (HMP)	Tongue_dorsum
SRS077443	faab18e1a137731cffda882560d692b6	596fc2de57601ec08a01fdee59e0d047	d6b444c462d93d36c1ad384389927ae4	2121611513	https://downloads.hmpdacc.org/dacc/hhs/genome/microbiome/wgs/analysis/hmwgsqc/v2/SRS077443.tar.bz2	868454789	faab18e1a137731cffda8825600931d5	buccal mucosa	1	male	None	Healthy Human Subjects	Human Microbiome Project (HMP)	Buccal_mucosa
SRS077447	faab18e1a137731cffda882560d69d72	596fc2de57601ec08a01fdee59e0dc3d	2764cd236a08e0b51fa7dba382c33eb6	3947117110	https://downloads.hmpdacc.org/dacc/hhs/genome/microbiome/wgs/analysis/hmwgsqc/v2/SRS077447.tar.bz2	868454789	faab18e1a137731cffda8825600931d5	gingiva	1	male	None	Healthy Human Subjects	Human Microbiome Project (HMP)	Supragingival_plaque
SRS077491	faab18e1a137731cffda882560d6fab2	596fc2de57601ec08a01fdee59e0fa6a	6fd1dbbbe806d5ef626c43a81ac7c228	6208310496	https://downloads.hmpdacc.org/dacc/hhs/genome/microbiome/wgs/analysis/hmwgsqc/v2/SRS077491.tar.bz2	764285508	faab18e1a137731cffda8825600750c6	buccal mucosa	2	male	None	Healthy Human Subjects	Human Microbiome Project (HMP)	Buccal_mucosa
SRS077508	faab18e1a137731cffda882560d72d51	596fc2de57601ec08a01fdee59e112e0	c232456efb4da728246a7451c04171f3	10153706997	https://downloads.hmpdacc.org/dacc/hhs/genome/microbiome/wgs/analysis/hmwgsqc/v2/SRS077508.tar.bz2	764285508	faab18e1a137731cffda8825600750c6	dorsum of tongue	2	male	None	Healthy Human Subjects	Human Microbiome Project (HMP)	Tongue_dorsum
SRS077520	faab18e1a137731cffda882560d761a8	596fc2de57601ec08a01fdee59e11e11	3a56bd3bc4d0367607a5a6b20004737d	10383719813	https://downloads.hmpdacc.org/dacc/hhs/genome/microbiome/wgs/analysis/hmwgsqc/v2/SRS077520.tar.bz2	764285508	faab18e1a137731cffda8825600750c6	gingiva	2	male	None	Healthy Human Subjects	Human Microbiome Project (HMP)	Supragingival_plaque
SRS077545	faab18e1a137731cffda882560d77e90	596fc2de57601ec08a01fdee59e130ff	9f9658b02e79f3ae188ecc3e3ed8c920	5078116633	https://downloads.hmpdacc.org/dacc/hhs/genome/microbiome/wgs/analysis/hmwgsqc/v2/SRS077545.tar.bz2	764508039	faab18e1a137731cffda88256007b4bf	buccal mucosa	2	male	None	Healthy Human Subjects	Human Microbiome Project (HMP)	Buccal_mucosa
SRS077549	faab18e1a137731cffda882560d781b6	596fc2de57601ec08a01fdee59e13d50	105ebd041cbd0a40dac17f697758ef55	2339281488	https://downloads.hmpdacc.org/dacc/hhs/genome/microbiome/wgs/analysis/hmwgsqc/v2/SRS077549.tar.bz2	764508039	faab18e1a137731cffda88256007b4bf	gingiva	2	male	None	Healthy Human Subjects	Human Microbiome Project (HMP)	Supragingival_plaque
SRS077568	faab18e1a137731cffda882560d7adb8	596fc2de57601ec08a01fdee59e14f42	2b863203e36743159421dc5947a84dd3	4770871568	https://downloads.hmpdacc.org/dacc/hhs/genome/microbiome/wgs/analysis/hmwgsqc/v2/SRS077568.tar.bz2	764508039	faab18e1a137731cffda88256007b4bf	dorsum of tongue	2	male	None	Healthy Human Subjects	Human Microbiome Project (HMP)	Tongue_dorsum
SRS077571	faab18e1a137731cffda882560d77e90	596fc2de57601ec08a01fdee59e153d5	265eeb19f5b7cac405cf7a0572399385	2867117633	https://downloads.hmpdacc.org/dacc/hhs/genome/microbiome/wgs/analysis/hmwgsqc/v2/SRS077571.tar.bz2	764508039	faab18e1a137731cffda88256007b4bf	buccal mucosa	2	male	None	Healthy Human Subjects	Human Microbiome Project (HMP)	Buccal_mucosa
SRS077633	faab18e1a137731cffda882560d87492	596fc2de57601ec08a01fdee59e15c8e	7efc5e859c9c1882390db11c4a96e244	4429932750	https://downloads.hmpdacc.org/dacc/hhs/genome/microbiome/wgs/analysis/hmwgsqc/v2/SRS077633.tar.bz2	360880230	faab18e1a137731cffda882560049da3	dorsum of tongue	1	female	None	Healthy Human Subjects	Human Microbiome Project (HMP)	Tongue_dorsum
SRS077635	faab18e1a137731cffda882560d87e31	596fc2de57601ec08a01fdee59e164c9	6c989b4822e7976fd03519f08ef9341f	1997285837	https://downloads.hmpdacc.org/dacc/hhs/genome/microbiome/wgs/analysis/hmwgsqc/v2/SRS077635.tar.bz2	360880230	faab18e1a137731cffda882560049da3	buccal mucosa	1	female	None	Healthy Human Subjects	Human Microbiome Project (HMP)	Buccal_mucosa
SRS077639	faab18e1a137731cffda882560d8872e	596fc2de57601ec08a01fdee59e16537	ef12de2995dec0936f953a4ddb0a8672	4678910884	https://downloads.hmpdacc.org/dacc/hhs/genome/microbiome/wgs/analysis/hmwgsqc/v2/SRS077639.tar.bz2	360880230	faab18e1a137731cffda882560049da3	gingiva	1	female	None	Healthy Human Subjects	Human Microbiome Project (HMP)	Supragingival_plaque
SRS077736	faab18e1a137731cffda882560e36863	596fc2de57601ec08a01fdee59e43875	8791c34c3f09ae46fcf4a093c5be2a67	5659358981	https://downloads.hmpdacc.org/dacc/hhs/genome/microbiome/wgs/analysis/hmwgsqc/v2/SRS077736.tar.bz2	159753524	faab18e1a137731cffda88256001ed14	dorsum of tongue	3	female	None	Healthy Human Subjects	Human Microbiome Project (HMP)	Tongue_dorsum
SRS077738	faab18e1a137731cffda882560e373d6	596fc2de57601ec08a01fdee59e43c1d	27a41fc805b99b553b4556fc09c79944	289524370	https://downloads.hmpdacc.org/dacc/hhs/genome/microbiome/wgs/analysis/hmwgsqc/v2/SRS077738.tar.bz2	159753524	faab18e1a137731cffda88256001ed14	buccal mucosa	3	female	None	Healthy Human Subjects	Human Microbiome Project (HMP)	Buccal_mucosa
SRS077763	faab18e1a137731cffda882560e36863	596fc2de57601ec08a01fdee59e45986	535483a38c60c4b5a7551ea8069f9510	8568570064	https://downloads.hmpdacc.org/dacc/hhs/genome/microbiome/wgs/analysis/hmwgsqc/v2/SRS077763.tar.bz2	159753524	faab18e1a137731cffda88256001ed14	dorsum of tongue	3	female	None	Healthy Human Subjects	Human Microbiome Project (HMP)	Tongue_dorsum
SRS077767	faab18e1a137731cffda882560e373d6	596fc2de57601ec08a01fdee59e45a9f	257c98919ee24c57b1d1e8cf14465434	7115695934	https://downloads.hmpdacc.org/dacc/hhs/genome/microbiome/wgs/analysis/hmwgsqc/v2/SRS077767.tar.bz2	159753524	faab18e1a137731cffda88256001ed14	buccal mucosa	3	female	None	Healthy Human Subjects	Human Microbiome Project (HMP)	Buccal_mucosa
SRS077855	faab18e1a137731cffda882560e4723c	596fc2de57601ec08a01fdee59e46dbe	c91bbb028e3c226fc2f6c5e06638285a	10688654361	https://downloads.hmpdacc.org/dacc/hhs/genome/microbiome/wgs/analysis/hmwgsqc/v2/SRS077855.tar.bz2	158802708	faab18e1a137731cffda88256000cbcc	dorsum of tongue	3	male	None	Healthy Human Subjects	Human Microbiome Project (HMP)	Tongue_dorsum
SRS077857	faab18e1a137731cffda882560e476fd	596fc2de57601ec08a01fdee59e47148	e93152875832293f1345a27b7b6e372d	7994497398	https://downloads.hmpdacc.org/dacc/hhs/genome/microbiome/wgs/analysis/hmwgsqc/v2/SRS077857.tar.bz2	158802708	faab18e1a137731cffda88256000cbcc	buccal mucosa	3	male	None	Healthy Human Subjects	Human Microbiome Project (HMP)	Buccal_mucosa
SRS077861	faab18e1a137731cffda882560e47a83	596fc2de57601ec08a01fdee59e473fc	aaec8711a270be2300d324deb3c7a449	8808147038	https://downloads.hmpdacc.org/dacc/hhs/genome/microbiome/wgs/analysis/hmwgsqc/v2/SRS077861.tar.bz2	158802708	faab18e1a137731cffda88256000cbcc	gingiva	3	male	None	Healthy Human Subjects	Human Microbiome Project (HMP)	Supragingival_plaque
SRS077916	faab18e1a137731cffda882560e4f811	596fc2de57601ec08a01fdee59e480be	6f3a3ed751bfddb375ee1c1dc3a248cb	3140311714	https://downloads.hmpdacc.org/dacc/hhs/genome/microbiome/wgs/analysis/hmwgsqc/v2/SRS077916.tar.bz2	159389382	faab18e1a137731cffda8825600189f5	dorsum of tongue	3	male	None	Healthy Human Subjects	Human Microbiome Project (HMP)	Tongue_dorsum
SRS077918	faab18e1a137731cffda882560e5063b	596fc2de57601ec08a01fdee59e48b23	ef58da9dba443ac4753ea10612a63852	2064706945	https://downloads.hmpdacc.org/dacc/hhs/genome/microbiome/wgs/analysis/hmwgsqc/v2/SRS077918.tar.bz2	159389382	faab18e1a137731cffda8825600189f5	buccal mucosa	3	male	None	Healthy Human Subjects	Human Microbiome Project (HMP)	Buccal_mucosa
SRS077922	faab18e1a137731cffda882560e50684	596fc2de57601ec08a01fdee59e49310	c3cc3ff2748455c319ecbc544c03a8df	2846492425	https://downloads.hmpdacc.org/dacc/hhs/genome/microbiome/wgs/analysis/hmwgsqc/v2/SRS077922.tar.bz2	159389382	faab18e1a137731cffda8825600189f5	gingiva	3	male	None	Healthy Human Subjects	Human Microbiome Project (HMP)	Supragingival_plaque
SRS077997	faab18e1a137731cffda882560e51568	596fc2de57601ec08a01fdee59e4aa7c	4c9434aee1f1ccfe7a16900e506f88c5	2932976497	https://downloads.hmpdacc.org/dacc/hhs/genome/microbiome/wgs/analysis/hmwgsqc/v2/SRS077997.tar.bz2	159288231	faab18e1a137731cffda882560015e55	dorsum of tongue	3	male	None	Healthy Human Subjects	Human Microbiome Project (HMP)	Tongue_dorsum
SRS077999	faab18e1a137731cffda882560e51b64	596fc2de57601ec08a01fdee59e4b43b	caa01c9e91dc757a68924cf058d99130	2173950301	https://downloads.hmpdacc.org/dacc/hhs/genome/microbiome/wgs/analysis/hmwgsqc/v2/SRS077999.tar.bz2	159288231	faab18e1a137731cffda882560015e55	buccal mucosa	3	male	None	Healthy Human Subjects	Human Microbiome Project (HMP)	Buccal_mucosa
SRS078003	faab18e1a137731cffda882560e523cb	596fc2de57601ec08a01fdee59e4bcee	6e711f7be68af373ab49b567689c8eb8	2805311487	https://downloads.hmpdacc.org/dacc/hhs/genome/microbiome/wgs/analysis/hmwgsqc/v2/SRS078003.tar.bz2	159288231	faab18e1a137731cffda882560015e55	gingiva	3	male	None	Healthy Human Subjects	Human Microbiome Project (HMP)	Supragingival_plaque
SRS078182	faab18e1a137731cffda882560e6aa0e	54a24ca84a57a7d5b06687939f767618	ac1f824cb906eca696505093f68e2f7c	582678711	https://downloads.hmpdacc.org/dacc/hhs/genome/microbiome/wgs/analysis/hmhasm/v1/454/SRS078182_454.tar.bz2	159227541	faab18e1a137731cffda882560013829	dorsum of tongue	3	female	None	Healthy Human Subjects	Human Microbiome Project (HMP)	Tongue_dorsum
SRS078182	faab18e1a137731cffda882560e6aa0e	596fc2de57601ec08a01fdee59e4d24a	0e22dc597fbc57810eef265bca310230	282719011	https://downloads.hmpdacc.org/dacc/hhs/genome/microbiome/wgs/analysis/hmwgsqc/v2/SRS078182.tar.bz2	159227541	faab18e1a137731cffda882560013829	dorsum of tongue	3	female	None	Healthy Human Subjects	Human Microbiome Project (HMP)	Tongue_dorsum
SRS078211	faab18e1a137731cffda882560e6aa0e	596fc2de57601ec08a01fdee59e4e913	1f7021bbda0aa45c0f1c71c390cd4941	711712250	https://downloads.hmpdacc.org/dacc/hhs/genome/microbiome/wgs/analysis/hmwgsqc/v2/SRS078211.tar.bz2	159227541	faab18e1a137731cffda882560013829	dorsum of tongue	3	female	None	Healthy Human Subjects	Human Microbiome Project (HMP)	Tongue_dorsum
SRS078215	faab18e1a137731cffda882560e6baec	596fc2de57601ec08a01fdee59e4ec6d	4f0438a9e223312dc6e16f1d957f9e1c	2453026120	https://downloads.hmpdacc.org/dacc/hhs/genome/microbiome/wgs/analysis/hmwgsqc/v2/SRS078215.tar.bz2	159227541	faab18e1a137731cffda882560013829	buccal mucosa	3	female	None	Healthy Human Subjects	Human Microbiome Project (HMP)	Buccal_mucosa
SRS078223	faab18e1a137731cffda882560e6c2d9	596fc2de57601ec08a01fdee59e4eeca	95a299a9f77d77e327a798bea67f5325	2962015948	https://downloads.hmpdacc.org/dacc/hhs/genome/microbiome/wgs/analysis/hmwgsqc/v2/SRS078223.tar.bz2	159227541	faab18e1a137731cffda882560013829	gingiva	3	female	None	Healthy Human Subjects	Human Microbiome Project (HMP)	Supragingival_plaque
SRS078248	faab18e1a137731cffda882560e6dbf7	596fc2de57601ec08a01fdee59e506ed	5d7c3ca65a3489e293f6fe49b50c2ecf	13115802106	https://downloads.hmpdacc.org/dacc/hhs/genome/microbiome/wgs/analysis/hmwgsqc/v2/SRS078248.tar.bz2	158944319	faab18e1a137731cffda88256000edb0	dorsum of tongue	3	female	None	Healthy Human Subjects	Human Microbiome Project (HMP)	Tongue_dorsum
SRS078250	faab18e1a137731cffda882560e6e351	596fc2de57601ec08a01fdee59e50a6c	91a39f11856830e93a889b0ce3dd654f	6277677773	https://downloads.hmpdacc.org/dacc/hhs/genome/microbiome/wgs/analysis/hmwgsqc/v2/SRS078250.tar.bz2	158944319	faab18e1a137731cffda88256000edb0	buccal mucosa	3	female	None	Healthy Human Subjects	Human Microbiome Project (HMP)	Buccal_mucosa
SRS078254	faab18e1a137731cffda882560e6f01c	596fc2de57601ec08a01fdee59e50df2	f5b3c19937330f8e9f0d489304e2dbca	7700481998	https://downloads.hmpdacc.org/dacc/hhs/genome/microbiome/wgs/analysis/hmwgsqc/v2/SRS078254.tar.bz2	158944319	faab18e1a137731cffda88256000edb0	gingiva	3	female	None	Healthy Human Subjects	Human Microbiome Project (HMP)	Supragingival_plaque
SRS078425	faab18e1a137731cffda882560e7e0c7	596fc2de57601ec08a01fdee59e536fa	c97b1e69252b02a84e1e906321ae1208	11338407674	https://downloads.hmpdacc.org/dacc/hhs/genome/microbiome/wgs/analysis/hmwgsqc/v2/SRS078425.tar.bz2	159207311	faab18e1a137731cffda882560012baa	dorsum of tongue	3	male	None	Healthy Human Subjects	Human Microbiome Project (HMP)	Tongue_dorsum
SRS078427	faab18e1a137731cffda882560e7e9e2	596fc2de57601ec08a01fdee59e5414a	79471dc32a360291dcffb1706fa2df99	7915218112	https://downloads.hmpdacc.org/dacc/hhs/genome/microbiome/wgs/analysis/hmwgsqc/v2/SRS078427.tar.bz2	159207311	faab18e1a137731cffda882560012baa	buccal mucosa	3	male	None	Healthy Human Subjects	Human Microbiome Project (HMP)	Buccal_mucosa
SRS078431	faab18e1a137731cffda882560e7f693	596fc2de57601ec08a01fdee59e547c1	5180ab39bdeb11193c4964bbad1b1807	10081871165	https://downloads.hmpdacc.org/dacc/hhs/genome/microbiome/wgs/analysis/hmwgsqc/v2/SRS078431.tar.bz2	159207311	faab18e1a137731cffda882560012baa	gingiva	3	male	None	Healthy Human Subjects	Human Microbiome Project (HMP)	Supragingival_plaque
SRS078671	faab18e1a137731cffda882560e9ea36	596fc2de57601ec08a01fdee59e57e81	97f66c355cd6b52ce7bf9b13bbf8676a	14466185116	https://downloads.hmpdacc.org/dacc/hhs/genome/microbiome/wgs/analysis/hmwgsqc/v2/SRS078671.tar.bz2	160319967	faab18e1a137731cffda8825600261ea	dorsum of tongue	3	female	None	Healthy Human Subjects	Human Microbiome Project (HMP)	Tongue_dorsum
SRS078673	faab18e1a137731cffda882560e9f623	596fc2de57601ec08a01fdee59e58709	60bb19c2dba9b71432b70eae29f63c3c	7416122264	https://downloads.hmpdacc.org/dacc/hhs/genome/microbiome/wgs/analysis/hmwgsqc/v2/SRS078673.tar.bz2	160319967	faab18e1a137731cffda8825600261ea	buccal mucosa	3	female	None	Healthy Human Subjects	Human Microbiome Project (HMP)	Buccal_mucosa
SRS078677	faab18e1a137731cffda882560e9faff	596fc2de57601ec08a01fdee59e596b0	9f6fcb945b5f71e6d795a919b97b2bb9	11302794982	https://downloads.hmpdacc.org/dacc/hhs/genome/microbiome/wgs/analysis/hmwgsqc/v2/SRS078677.tar.bz2	160319967	faab18e1a137731cffda8825600261ea	gingiva	3	female	None	Healthy Human Subjects	Human Microbiome Project (HMP)	Supragingival_plaque
SRS078733	faab18e1a137731cffda882560ea51f9	596fc2de57601ec08a01fdee59e5af73	226e1450e2ee7a2ec76bf68581215682	5539257297	https://downloads.hmpdacc.org/dacc/hhs/genome/microbiome/wgs/analysis/hmwgsqc/v2/SRS078733.tar.bz2	159268001	faab18e1a137731cffda8825600153a2	dorsum of tongue	3	male	None	Healthy Human Subjects	Human Microbiome Project (HMP)	Tongue_dorsum
SRS078738	faab18e1a137731cffda882560ea5581	596fc2de57601ec08a01fdee59e5b7c2	2b96c1986af6c6fdca6ba167c20b0677	13410949960	https://downloads.hmpdacc.org/dacc/hhs/genome/microbiome/wgs/analysis/hmwgsqc/v2/SRS078738.tar.bz2	159268001	faab18e1a137731cffda8825600153a2	gingiva	3	male	None	Healthy Human Subjects	Human Microbiome Project (HMP)	Supragingival_plaque
SRS078775	faab18e1a137731cffda882560ea77d4	596fc2de57601ec08a01fdee59e5d59a	53311bd697d5a842b8b12512ff06ea4b	6562570383	https://downloads.hmpdacc.org/dacc/hhs/genome/microbiome/wgs/analysis/hmwgsqc/v2/SRS078775.tar.bz2	159268001	faab18e1a137731cffda8825600153a2	buccal mucosa	3	male	None	Healthy Human Subjects	Human Microbiome Project (HMP)	Buccal_mucosa
SRS079308	faab18e1a137731cffda882560d51f8a	596fc2de57601ec08a01fdee59e06b85	2867605c6b95d99564ecbef2e35faa8c	15103780629	https://downloads.hmpdacc.org/dacc/hhs/genome/microbiome/wgs/analysis/hmwgsqc/v2/SRS079308.tar.bz2	763395383	faab18e1a137731cffda882560066d31	gingiva	3	male	None	Healthy Human Subjects	Human Microbiome Project (HMP)	Supragingival_plaque
SRS097866	faab18e1a137731cffda882560d91e74	596fc2de57601ec08a01fdee59e18a0b	e1032597dc5202c4c14c184be4d2063e	4047322952	https://downloads.hmpdacc.org/dacc/hhs/genome/microbiome/wgs/analysis/hmwgsqc/v2/SRS097866.tar.bz2	764366428	faab18e1a137731cffda882560077fbb	buccal mucosa	2	female	None	Healthy Human Subjects	Human Microbiome Project (HMP)	Buccal_mucosa
SRS097867	faab18e1a137731cffda882560d9298c	596fc2de57601ec08a01fdee59e19309	552479ce12d796bbf4e5b1ffafef98a1	3482658888	https://downloads.hmpdacc.org/dacc/hhs/genome/microbiome/wgs/analysis/hmwgsqc/v2/SRS097867.tar.bz2	764366428	faab18e1a137731cffda882560077fbb	gingiva	2	female	None	Healthy Human Subjects	Human Microbiome Project (HMP)	Keratinized_gingiva
SRS097871	faab18e1a137731cffda882560d93775	596fc2de57601ec08a01fdee59e1940a	7acc40b1b2bff3fd8f2456cfc56bc9e8	7169797169	https://downloads.hmpdacc.org/dacc/hhs/genome/microbiome/wgs/analysis/hmwgsqc/v2/SRS097871.tar.bz2	764366428	faab18e1a137731cffda882560077fbb	gingiva	2	female	None	Healthy Human Subjects	Human Microbiome Project (HMP)	Subgingival_plaque
SRS097895	faab18e1a137731cffda882560d97450	596fc2de57601ec08a01fdee59e1b284	1c77a82853fd5637aee9202f1a34f8c6	5543145321	https://downloads.hmpdacc.org/dacc/hhs/genome/microbiome/wgs/analysis/hmwgsqc/v2/SRS097895.tar.bz2	764366428	faab18e1a137731cffda882560077fbb	dorsum of tongue	2	female	None	Healthy Human Subjects	Human Microbiome Project (HMP)	Tongue_dorsum
SRS097898	faab18e1a137731cffda882560d91e74	596fc2de57601ec08a01fdee59e1bf4f	486f02ee278bebfcf4b5c91c60786399	1553639756	https://downloads.hmpdacc.org/dacc/hhs/genome/microbiome/wgs/analysis/hmwgsqc/v2/SRS097898.tar.bz2	764366428	faab18e1a137731cffda882560077fbb	buccal mucosa	2	female	None	Healthy Human Subjects	Human Microbiome Project (HMP)	Buccal_mucosa
SRS097905	faab18e1a137731cffda882560d989a7	596fc2de57601ec08a01fdee59e1cf20	bd5e3a5e27bc9ee26a591013825649f1	11841349216	https://downloads.hmpdacc.org/dacc/hhs/genome/microbiome/wgs/analysis/hmwgsqc/v2/SRS097905.tar.bz2	764366428	faab18e1a137731cffda882560077fbb	throat	2	female	None	Healthy Human Subjects	Human Microbiome Project (HMP)	Throat
SRS097907	faab18e1a137731cffda882560d99818	596fc2de57601ec08a01fdee59e1d3be	3a6501985c232083d86bd371b25bc0eb	10110563696	https://downloads.hmpdacc.org/dacc/hhs/genome/microbiome/wgs/analysis/hmwgsqc/v2/SRS097907.tar.bz2	764366428	faab18e1a137731cffda882560077fbb	gingiva	2	female	None	Healthy Human Subjects	Human Microbiome Project (HMP)	Supragingival_plaque
SRS097912	faab18e1a137731cffda882560d9a594	596fc2de57601ec08a01fdee59e1d841	1b97f53eddbf7989324a5452a456b537	4601367935	https://downloads.hmpdacc.org/dacc/hhs/genome/microbiome/wgs/analysis/hmwgsqc/v2/SRS097912.tar.bz2	305070461	faab18e1a137731cffda882560046e80	dorsum of tongue	1	male	None	Healthy Human Subjects	Human Microbiome Project (HMP)	Tongue_dorsum
SRS097914	faab18e1a137731cffda882560d9a618	596fc2de57601ec08a01fdee59e1e094	73076399bdf38affa54d907d7a48101c	2135823938	https://downloads.hmpdacc.org/dacc/hhs/genome/microbiome/wgs/analysis/hmwgsqc/v2/SRS097914.tar.bz2	305070461	faab18e1a137731cffda882560046e80	buccal mucosa	1	male	None	Healthy Human Subjects	Human Microbiome Project (HMP)	Buccal_mucosa
SRS097918	faab18e1a137731cffda882560d9acb8	596fc2de57601ec08a01fdee59e1eecf	4f4607af7b65f8fdbb826d3f7ec76df2	4007931962	https://downloads.hmpdacc.org/dacc/hhs/genome/microbiome/wgs/analysis/hmwgsqc/v2/SRS097918.tar.bz2	305070461	faab18e1a137731cffda882560046e80	gingiva	1	male	None	Healthy Human Subjects	Human Microbiome Project (HMP)	Supragingival_plaque
SRS097966	faab18e1a137731cffda882560da3cdd	596fc2de57601ec08a01fdee59e217c4	ca5f31ca0da763f4ff357721146c8f8e	4894058204	https://downloads.hmpdacc.org/dacc/hhs/genome/microbiome/wgs/analysis/hmwgsqc/v2/SRS097966.tar.bz2	884797910	faab18e1a137731cffda882560094a7f	dorsum of tongue	1	male	None	Healthy Human Subjects	Human Microbiome Project (HMP)	Tongue_dorsum
SRS097968	faab18e1a137731cffda882560da3d27	596fc2de57601ec08a01fdee59e22056	53e38ba1f5b805825bf7fdc206a8cc9c	2929688794	https://downloads.hmpdacc.org/dacc/hhs/genome/microbiome/wgs/analysis/hmwgsqc/v2/SRS097968.tar.bz2	884797910	faab18e1a137731cffda882560094a7f	buccal mucosa	1	male	None	Healthy Human Subjects	Human Microbiome Project (HMP)	Buccal_mucosa
SRS097972	faab18e1a137731cffda882560da4039	596fc2de57601ec08a01fdee59e22f3c	26952ee0e4bef8bc47cc8cc8ed86f39c	5173475755	https://downloads.hmpdacc.org/dacc/hhs/genome/microbiome/wgs/analysis/hmwgsqc/v2/SRS097972.tar.bz2	884797910	faab18e1a137731cffda882560094a7f	gingiva	1	male	None	Healthy Human Subjects	Human Microbiome Project (HMP)	Supragingival_plaque
SRS098045	faab18e1a137731cffda882560db074a	596fc2de57601ec08a01fdee59e24395	80cc62266cf0f7749974334b24215ab5	4378918764	https://downloads.hmpdacc.org/dacc/hhs/genome/microbiome/wgs/analysis/hmwgsqc/v2/SRS098045.tar.bz2	525622796	faab18e1a137731cffda882560055156	dorsum of tongue	1	female	None	Healthy Human Subjects	Human Microbiome Project (HMP)	Tongue_dorsum
SRS098049	faab18e1a137731cffda882560db1369	596fc2de57601ec08a01fdee59e25037	f563ad7e78e2f02f90e641936257112e	3685672880	https://downloads.hmpdacc.org/dacc/hhs/genome/microbiome/wgs/analysis/hmwgsqc/v2/SRS098049.tar.bz2	525622796	faab18e1a137731cffda882560055156	buccal mucosa	1	female	None	Healthy Human Subjects	Human Microbiome Project (HMP)	Buccal_mucosa
SRS098057	faab18e1a137731cffda882560db287e	596fc2de57601ec08a01fdee59e251b2	8795db2afc10cc877806a782df937e04	3554318003	https://downloads.hmpdacc.org/dacc/hhs/genome/microbiome/wgs/analysis/hmwgsqc/v2/SRS098057.tar.bz2	525622796	faab18e1a137731cffda882560055156	gingiva	1	female	None	Healthy Human Subjects	Human Microbiome Project (HMP)	Supragingival_plaque
SRS098065	faab18e1a137731cffda882560db4d22	596fc2de57601ec08a01fdee59e269e2	e108fbc446723e6b8a14799932118b53	3248477327	https://downloads.hmpdacc.org/dacc/hhs/genome/microbiome/wgs/analysis/hmwgsqc/v2/SRS098065.tar.bz2	612472597	faab18e1a137731cffda88256005d22c	dorsum of tongue	2	female	None	Healthy Human Subjects	Human Microbiome Project (HMP)	Tongue_dorsum
SRS098067	faab18e1a137731cffda882560db5160	596fc2de57601ec08a01fdee59e26bae	5311bd128cc0cc22ebace77b2158e1ec	1972341549	https://downloads.hmpdacc.org/dacc/hhs/genome/microbiome/wgs/analysis/hmwgsqc/v2/SRS098067.tar.bz2	612472597	faab18e1a137731cffda88256005d22c	buccal mucosa	2	female	None	Healthy Human Subjects	Human Microbiome Project (HMP)	Buccal_mucosa
SRS098071	faab18e1a137731cffda882560db60ea	596fc2de57601ec08a01fdee59e27907	895e9b0e88dce7cd528c255f3eecf0fa	3347555902	https://downloads.hmpdacc.org/dacc/hhs/genome/microbiome/wgs/analysis/hmwgsqc/v2/SRS098071.tar.bz2	612472597	faab18e1a137731cffda88256005d22c	gingiva	2	female	None	Healthy Human Subjects	Human Microbiome Project (HMP)	Supragingival_plaque
SRS098482	faab18e1a137731cffda882560df17ae	596fc2de57601ec08a01fdee59e30a10	427f9fb1ba31ed2736ce313c2aa0be92	2719273039	https://downloads.hmpdacc.org/dacc/hhs/genome/microbiome/wgs/analysis/hmwgsqc/v2/SRS098482.tar.bz2	550534656	faab18e1a137731cffda882560058852	gingiva	2	female	None	Healthy Human Subjects	Human Microbiome Project (HMP)	Supragingival_plaque
SRS098498	faab18e1a137731cffda882560df223a	596fc2de57601ec08a01fdee59e30ad1	1634b8fec830afbce3c124183bc862ef	12291968596	https://downloads.hmpdacc.org/dacc/hhs/genome/microbiome/wgs/analysis/hmwgsqc/v2/SRS098498.tar.bz2	550534656	faab18e1a137731cffda882560058852	dorsum of tongue	2	female	None	Healthy Human Subjects	Human Microbiome Project (HMP)	Tongue_dorsum
SRS098502	faab18e1a137731cffda882560df2a8e	596fc2de57601ec08a01fdee59e30c0f	cb279452a5f710d9f19e4089fab35e19	6320448781	https://downloads.hmpdacc.org/dacc/hhs/genome/microbiome/wgs/analysis/hmwgsqc/v2/SRS098502.tar.bz2	550534656	faab18e1a137731cffda882560058852	buccal mucosa	2	female	None	Healthy Human Subjects	Human Microbiome Project (HMP)	Buccal_mucosa
SRS098533	faab18e1a137731cffda882560df97bb	596fc2de57601ec08a01fdee59e32c53	d8e0b011f089755c3d163813ae7edd8f	4298662391	https://downloads.hmpdacc.org/dacc/hhs/genome/microbiome/wgs/analysis/hmwgsqc/v2/SRS098533.tar.bz2	763921366	faab18e1a137731cffda88256006f845	dorsum of tongue	3	female	None	Healthy Human Subjects	Human Microbiome Project (HMP)	Tongue_dorsum
SRS098535	faab18e1a137731cffda882560df9a36	596fc2de57601ec08a01fdee59e331b8	2bfc8390573915f3cd247d37c11a1826	1331157133	https://downloads.hmpdacc.org/dacc/hhs/genome/microbiome/wgs/analysis/hmwgsqc/v2/SRS098535.tar.bz2	763921366	faab18e1a137731cffda88256006f845	buccal mucosa	3	female	None	Healthy Human Subjects	Human Microbiome Project (HMP)	Buccal_mucosa
SRS098567	faab18e1a137731cffda882560dfccfb	596fc2de57601ec08a01fdee59e33f22	bec4a73869b728c18130566d60f772d1	3503987517	https://downloads.hmpdacc.org/dacc/hhs/genome/microbiome/wgs/analysis/hmwgsqc/v2/SRS098567.tar.bz2	763921366	faab18e1a137731cffda88256006f845	gingiva	3	female	None	Healthy Human Subjects	Human Microbiome Project (HMP)	Supragingival_plaque
SRS098612	faab18e1a137731cffda882560e02db5	596fc2de57601ec08a01fdee59e350e9	17e9f110a809b9af77dfe9f626136dff	5529566324	https://downloads.hmpdacc.org/dacc/hhs/genome/microbiome/wgs/analysis/hmwgsqc/v2/SRS098612.tar.bz2	764467579	faab18e1a137731cffda882560079834	dorsum of tongue	3	female	None	Healthy Human Subjects	Human Microbiome Project (HMP)	Tongue_dorsum
SRS098616	faab18e1a137731cffda882560e03f0c	596fc2de57601ec08a01fdee59e35a07	236107d3f3b351018e4eb7394b49cbe7	7593622922	https://downloads.hmpdacc.org/dacc/hhs/genome/microbiome/wgs/analysis/hmwgsqc/v2/SRS098616.tar.bz2	764467579	faab18e1a137731cffda882560079834	buccal mucosa	3	female	None	Healthy Human Subjects	Human Microbiome Project (HMP)	Buccal_mucosa
SRS098618	faab18e1a137731cffda882560e04a76	596fc2de57601ec08a01fdee59e35e9a	11b1cf97206de2cb3f8f62743f165eca	6161879773	https://downloads.hmpdacc.org/dacc/hhs/genome/microbiome/wgs/analysis/hmwgsqc/v2/SRS098618.tar.bz2	764467579	faab18e1a137731cffda882560079834	gingiva	3	female	None	Healthy Human Subjects	Human Microbiome Project (HMP)	Keratinized_gingiva
SRS098620	faab18e1a137731cffda882560e04f89	596fc2de57601ec08a01fdee59e367e9	bac929944fd74e312251dd1782e826e2	3830313390	https://downloads.hmpdacc.org/dacc/hhs/genome/microbiome/wgs/analysis/hmwgsqc/v2/SRS098620.tar.bz2	764467579	faab18e1a137731cffda882560079834	palatine tonsil	3	female	None	Healthy Human Subjects	Human Microbiome Project (HMP)	Palatine_tonsil
SRS098624	faab18e1a137731cffda882560e055c4	596fc2de57601ec08a01fdee59e37677	81974dbee24747e4814cb7dee362471c	4708461489	https://downloads.hmpdacc.org/dacc/hhs/genome/microbiome/wgs/analysis/hmwgsqc/v2/SRS098624.tar.bz2	764467579	faab18e1a137731cffda882560079834	gingiva	3	female	None	Healthy Human Subjects	Human Microbiome Project (HMP)	Supragingival_plaque
SRS098626	faab18e1a137731cffda882560e05be6	596fc2de57601ec08a01fdee59e37955	489d123a7abbbe17c5094bacdd72a4e0	7576296199	https://downloads.hmpdacc.org/dacc/hhs/genome/microbiome/wgs/analysis/hmwgsqc/v2/SRS098626.tar.bz2	764467579	faab18e1a137731cffda882560079834	gingiva	3	female	None	Healthy Human Subjects	Human Microbiome Project (HMP)	Subgingival_plaque
SRS098704	faab18e1a137731cffda882560e131f0	596fc2de57601ec08a01fdee59e38478	1d3bb4c44d95f2573fc828546a2f3ed0	2993592995	https://downloads.hmpdacc.org/dacc/hhs/genome/microbiome/wgs/analysis/hmwgsqc/v2/SRS098704.tar.bz2	765094712	faab18e1a137731cffda882560085330	dorsum of tongue	3	male	None	Healthy Human Subjects	Human Microbiome Project (HMP)	Tongue_dorsum
SRS098706	faab18e1a137731cffda882560e13799	596fc2de57601ec08a01fdee59e39199	37dafeed550f628610551d064fbe491a	1555010541	https://downloads.hmpdacc.org/dacc/hhs/genome/microbiome/wgs/analysis/hmwgsqc/v2/SRS098706.tar.bz2	765094712	faab18e1a137731cffda882560085330	buccal mucosa	3	male	None	Healthy Human Subjects	Human Microbiome Project (HMP)	Buccal_mucosa
SRS098735	faab18e1a137731cffda882560e165cc	596fc2de57601ec08a01fdee59e3a127	0128103302434be19730effe125d1876	5089501224	https://downloads.hmpdacc.org/dacc/hhs/genome/microbiome/wgs/analysis/hmwgsqc/v2/SRS098735.tar.bz2	765094712	faab18e1a137731cffda882560085330	gingiva	3	male	None	Healthy Human Subjects	Human Microbiome Project (HMP)	Supragingival_plaque
SRS098818	faab18e1a137731cffda882560e21e6e	596fc2de57601ec08a01fdee59e3ce75	560b68e11f09d3f61e089eac1ccfef9e	3703192416	https://downloads.hmpdacc.org/dacc/hhs/genome/microbiome/wgs/analysis/hmwgsqc/v2/SRS098818.tar.bz2	763557224	faab18e1a137731cffda88256006a267	dorsum of tongue	3	female	None	Healthy Human Subjects	Human Microbiome Project (HMP)	Tongue_dorsum
SRS098820	faab18e1a137731cffda882560e22e54	596fc2de57601ec08a01fdee59e3d324	3985defa1603306a5ae3e9ffc0949cb8	1651029650	https://downloads.hmpdacc.org/dacc/hhs/genome/microbiome/wgs/analysis/hmwgsqc/v2/SRS098820.tar.bz2	763557224	faab18e1a137731cffda88256006a267	buccal mucosa	3	female	None	Healthy Human Subjects	Human Microbiome Project (HMP)	Buccal_mucosa
SRS098824	faab18e1a137731cffda882560e23c96	596fc2de57601ec08a01fdee59e3d62a	bb3c908fe6ac336b2d325fddece6f17b	3714709486	https://downloads.hmpdacc.org/dacc/hhs/genome/microbiome/wgs/analysis/hmwgsqc/v2/SRS098824.tar.bz2	763557224	faab18e1a137731cffda88256006a267	gingiva	3	female	None	Healthy Human Subjects	Human Microbiome Project (HMP)	Supragingival_plaque
SRS098848	faab18e1a137731cffda882560e21e6e	596fc2de57601ec08a01fdee59e3eb6d	f8047f7c3c2c03fa2e3a2c6cd6538b4e	2748141608	https://downloads.hmpdacc.org/dacc/hhs/genome/microbiome/wgs/analysis/hmwgsqc/v2/SRS098848.tar.bz2	763557224	faab18e1a137731cffda88256006a267	dorsum of tongue	3	female	None	Healthy Human Subjects	Human Microbiome Project (HMP)	Tongue_dorsum
SRS098860	faab18e1a137731cffda882560e23c96	596fc2de57601ec08a01fdee59e3efcc	47955a1a358c4c380cb3ed8f3ed693a6	2392948796	https://downloads.hmpdacc.org/dacc/hhs/genome/microbiome/wgs/analysis/hmwgsqc/v2/SRS098860.tar.bz2	763557224	faab18e1a137731cffda88256006a267	gingiva	3	female	None	Healthy Human Subjects	Human Microbiome Project (HMP)	Supragingival_plaque
SRS098867	faab18e1a137731cffda882560e29875	596fc2de57601ec08a01fdee59e3fba7	739369abcf8e992556bf84bca1ef1abc	5995915195	https://downloads.hmpdacc.org/dacc/hhs/genome/microbiome/wgs/analysis/hmwgsqc/v2/SRS098867.tar.bz2	765135172	faab18e1a137731cffda882560085d74	dorsum of tongue	2	male	None	Healthy Human Subjects	Human Microbiome Project (HMP)	Tongue_dorsum
SRS098869	faab18e1a137731cffda882560e29c2b	596fc2de57601ec08a01fdee59e4095b	7300c4d92457fa590dd7ce01083ca27d	2383564330	https://downloads.hmpdacc.org/dacc/hhs/genome/microbiome/wgs/analysis/hmwgsqc/v2/SRS098869.tar.bz2	765135172	faab18e1a137731cffda882560085d74	buccal mucosa	2	male	None	Healthy Human Subjects	Human Microbiome Project (HMP)	Buccal_mucosa
SRS098886	faab18e1a137731cffda882560e29875	596fc2de57601ec08a01fdee59e412fe	e183a08ee6cfa81a9b1122d2cdce4df2	2925699672	https://downloads.hmpdacc.org/dacc/hhs/genome/microbiome/wgs/analysis/hmwgsqc/v2/SRS098886.tar.bz2	765135172	faab18e1a137731cffda882560085d74	dorsum of tongue	2	male	None	Healthy Human Subjects	Human Microbiome Project (HMP)	Tongue_dorsum
SRS100027	faab18e1a137731cffda882560ee961e	596fc2de57601ec08a01fdee59e6227a	070a78103258ee0a65d620f9cd5fe2b1	5814580275	https://downloads.hmpdacc.org/dacc/hhs/genome/microbiome/wgs/analysis/hmwgsqc/v2/SRS100027.tar.bz2	686765762	faab18e1a137731cffda882560062776	dorsum of tongue	3	male	None	Healthy Human Subjects	Human Microbiome Project (HMP)	Tongue_dorsum
SRS100029	faab18e1a137731cffda882560ee9fd0	596fc2de57601ec08a01fdee59e6268e	670e102b4c416b765d8ca26e3a132b97	4731969992	https://downloads.hmpdacc.org/dacc/hhs/genome/microbiome/wgs/analysis/hmwgsqc/v2/SRS100029.tar.bz2	686765762	faab18e1a137731cffda882560062776	buccal mucosa	3	male	None	Healthy Human Subjects	Human Microbiome Project (HMP)	Buccal_mucosa
SRS100033	faab18e1a137731cffda882560eea4c5	596fc2de57601ec08a01fdee59e62922	9f358bfadb8bd6b4c9e50c9d2daec79a	9012842205	https://downloads.hmpdacc.org/dacc/hhs/genome/microbiome/wgs/analysis/hmwgsqc/v2/SRS100033.tar.bz2	686765762	faab18e1a137731cffda882560062776	gingiva	3	male	None	Healthy Human Subjects	Human Microbiome Project (HMP)	Supragingival_plaque
SRS101280	faab18e1a137731cffda882560f492f6	596fc2de57601ec08a01fdee59e67785	7d662e3e3b8404bcfa93a881d7625960	2607481386	https://downloads.hmpdacc.org/dacc/hhs/genome/microbiome/wgs/analysis/hmwgsqc/v2/SRS101280.tar.bz2	160056975	faab18e1a137731cffda882560021bd2	gingiva	3	male	None	Healthy Human Subjects	Human Microbiome Project (HMP)	Supragingival_plaque
SRS101382	faab18e1a137731cffda882560f50594	596fc2de57601ec08a01fdee59e692ad	2baa659e63f89f8b6bae680e7f43692c	12044243324	https://downloads.hmpdacc.org/dacc/hhs/genome/microbiome/wgs/analysis/hmwgsqc/v2/SRS101382.tar.bz2	604812005	faab18e1a137731cffda88256005c2a6	dorsum of tongue	3	male	None	Healthy Human Subjects	Human Microbiome Project (HMP)	Tongue_dorsum
SRS101384	faab18e1a137731cffda882560f50746	596fc2de57601ec08a01fdee59e6956f	cb1e551769441d4ecb6f1ef27255b867	4206915258	https://downloads.hmpdacc.org/dacc/hhs/genome/microbiome/wgs/analysis/hmwgsqc/v2/SRS101384.tar.bz2	604812005	faab18e1a137731cffda88256005c2a6	buccal mucosa	3	male	None	Healthy Human Subjects	Human Microbiome Project (HMP)	Buccal_mucosa
SRS101388	faab18e1a137731cffda882560f5128f	596fc2de57601ec08a01fdee59e695ad	7e91c0482dbc8b066bb0e91d50848d1b	11242212247	https://downloads.hmpdacc.org/dacc/hhs/genome/microbiome/wgs/analysis/hmwgsqc/v2/SRS101388.tar.bz2	604812005	faab18e1a137731cffda88256005c2a6	gingiva	3	male	None	Healthy Human Subjects	Human Microbiome Project (HMP)	Supragingival_plaque
SRS101439	faab18e1a137731cffda882560f55bb2	596fc2de57601ec08a01fdee59e6c26a	df8e42442b478f61b15b4b60b46a7d3b	10801036675	https://downloads.hmpdacc.org/dacc/hhs/genome/microbiome/wgs/analysis/hmwgsqc/v2/SRS101439.tar.bz2	638754422	faab18e1a137731cffda88256005e8df	dorsum of tongue	3	female	None	Healthy Human Subjects	Human Microbiome Project (HMP)	Tongue_dorsum
SRS101441	faab18e1a137731cffda882560f55d69	596fc2de57601ec08a01fdee59e6c380	4ea47dd63c75c540df2bcbf813c25e10	6986629794	https://downloads.hmpdacc.org/dacc/hhs/genome/microbiome/wgs/analysis/hmwgsqc/v2/SRS101441.tar.bz2	638754422	faab18e1a137731cffda88256005e8df	buccal mucosa	3	female	None	Healthy Human Subjects	Human Microbiome Project (HMP)	Buccal_mucosa
SRS101445	faab18e1a137731cffda882560f56aa4	596fc2de57601ec08a01fdee59e6d348	18bad5cb808497b7c633831b0b029bfb	7620085000	https://downloads.hmpdacc.org/dacc/hhs/genome/microbiome/wgs/analysis/hmwgsqc/v2/SRS101445.tar.bz2	638754422	faab18e1a137731cffda88256005e8df	gingiva	3	female	None	Healthy Human Subjects	Human Microbiome Project (HMP)	Supragingival_plaque
SRS102808	faab18e1a137731cffda882560fc368a	596fc2de57601ec08a01fdee59e7b401	369a516f3b1366ba8ac74a00bf21f2fc	12421036321	https://downloads.hmpdacc.org/dacc/hhs/genome/microbiome/wgs/analysis/hmwgsqc/v2/SRS102808.tar.bz2	160502038	faab18e1a137731cffda88256002ba12	dorsum of tongue	3	female	None	Healthy Human Subjects	Human Microbiome Project (HMP)	Tongue_dorsum
SRS102810	faab18e1a137731cffda882560fc3e9a	596fc2de57601ec08a01fdee59e7b4d9	515e20ee2035b612740fe9ab44a448a2	7418659254	https://downloads.hmpdacc.org/dacc/hhs/genome/microbiome/wgs/analysis/hmwgsqc/v2/SRS102810.tar.bz2	160502038	faab18e1a137731cffda88256002ba12	buccal mucosa	3	female	None	Healthy Human Subjects	Human Microbiome Project (HMP)	Buccal_mucosa
SRS102814	faab18e1a137731cffda882560fc3f13	596fc2de57601ec08a01fdee59e7b98d	04cc9ab6ad2fc3de652bf45b8f6830f3	10017058058	https://downloads.hmpdacc.org/dacc/hhs/genome/microbiome/wgs/analysis/hmwgsqc/v2/SRS102814.tar.bz2	160502038	faab18e1a137731cffda88256002ba12	gingiva	3	female	None	Healthy Human Subjects	Human Microbiome Project (HMP)	Supragingival_plaque
SRS103943	596fc2de57601ec08a01fdee5906e0eb	596fc2de57601ec08a01fdee59e9024c	41c727bd85a0a81a4d71318c71442e39	2636580168	https://downloads.hmpdacc.org/dacc/hhs/genome/microbiome/wgs/analysis/hmwgsqc/v2/SRS103943.tar.bz2	675950834	faab18e1a137731cffda882560061a7f	buccal mucosa	2	female	None	Healthy Human Subjects	Human Microbiome Project (HMP)	Buccal_mucosa
SRS103971	596fc2de57601ec08a01fdee59072a43	596fc2de57601ec08a01fdee59e925b2	9d86d6d8182a1cc82a75bd55f04122bb	12435541335	https://downloads.hmpdacc.org/dacc/hhs/genome/microbiome/wgs/analysis/hmwgsqc/v2/SRS103971.tar.bz2	675950834	faab18e1a137731cffda882560061a7f	dorsum of tongue	2	female	None	Healthy Human Subjects	Human Microbiome Project (HMP)	Tongue_dorsum
SRS103974	596fc2de57601ec08a01fdee5906e0eb	596fc2de57601ec08a01fdee59e93245	f9973300f7e02c206935ac0a529bd8a4	1870165550	https://downloads.hmpdacc.org/dacc/hhs/genome/microbiome/wgs/analysis/hmwgsqc/v2/SRS103974.tar.bz2	675950834	faab18e1a137731cffda882560061a7f	buccal mucosa	2	female	None	Healthy Human Subjects	Human Microbiome Project (HMP)	Buccal_mucosa
SRS103983	596fc2de57601ec08a01fdee59074f37	596fc2de57601ec08a01fdee59e939c7	e9703460b1b35bd1edb46f334c20a976	7654457603	https://downloads.hmpdacc.org/dacc/hhs/genome/microbiome/wgs/analysis/hmwgsqc/v2/SRS103983.tar.bz2	675950834	faab18e1a137731cffda882560061a7f	gingiva	2	female	None	Healthy Human Subjects	Human Microbiome Project (HMP)	Supragingival_plaque
SRS104039	596fc2de57601ec08a01fdee5907d7d7	596fc2de57601ec08a01fdee59e967fb	8de2fc878994d917ad41386a6e315f1e	2512672333	https://downloads.hmpdacc.org/dacc/hhs/genome/microbiome/wgs/analysis/hmwgsqc/v2/SRS104039.tar.bz2	765216093	faab18e1a137731cffda8825600875e4	dorsum of tongue	2	male	None	Healthy Human Subjects	Human Microbiome Project (HMP)	Tongue_dorsum
SRS104041	596fc2de57601ec08a01fdee5907e340	596fc2de57601ec08a01fdee59e96fab	21d57389b3381392ed28c5ef8aab51d5	2461097862	https://downloads.hmpdacc.org/dacc/hhs/genome/microbiome/wgs/analysis/hmwgsqc/v2/SRS104041.tar.bz2	765216093	faab18e1a137731cffda8825600875e4	buccal mucosa	2	male	None	Healthy Human Subjects	Human Microbiome Project (HMP)	Buccal_mucosa
SRS104045	596fc2de57601ec08a01fdee5907ed4b	596fc2de57601ec08a01fdee59e977a0	ca5803d0ccebdcf0015d15867d3bec6b	2213325383	https://downloads.hmpdacc.org/dacc/hhs/genome/microbiome/wgs/analysis/hmwgsqc/v2/SRS104045.tar.bz2	765216093	faab18e1a137731cffda8825600875e4	gingiva	2	male	None	Healthy Human Subjects	Human Microbiome Project (HMP)	Supragingival_plaque
SRS104087	596fc2de57601ec08a01fdee59086c5a	596fc2de57601ec08a01fdee59e9880d	cc99af72099a1934f9fb9c874d3d0486	2475865198	https://downloads.hmpdacc.org/dacc/hhs/genome/microbiome/wgs/analysis/hmwgsqc/v2/SRS104087.tar.bz2	765539774	faab18e1a137731cffda88256008b89d	dorsum of tongue	2	female	None	Healthy Human Subjects	Human Microbiome Project (HMP)	Tongue_dorsum
SRS104089	596fc2de57601ec08a01fdee590871ff	596fc2de57601ec08a01fdee59e988d2	751fb9bf37699ccaf490023d1be8afa6	1262161100	https://downloads.hmpdacc.org/dacc/hhs/genome/microbiome/wgs/analysis/hmwgsqc/v2/SRS104089.tar.bz2	765539774	faab18e1a137731cffda88256008b89d	buccal mucosa	2	female	None	Healthy Human Subjects	Human Microbiome Project (HMP)	Buccal_mucosa
SRS104093	596fc2de57601ec08a01fdee59087b8a	596fc2de57601ec08a01fdee59e998a1	66bcf5bb51d6184240093112f4257fe1	2894240518	https://downloads.hmpdacc.org/dacc/hhs/genome/microbiome/wgs/analysis/hmwgsqc/v2/SRS104093.tar.bz2	765539774	faab18e1a137731cffda88256008b89d	gingiva	2	female	None	Healthy Human Subjects	Human Microbiome Project (HMP)	Supragingival_plaque
SRS1041114	faab18e1a137731cffda8825602664a1	596fc2de57601ec08a01fdee59b63004	05220f54275bdd4c9e37961cda224e09	2247715419	https://downloads.hmpdacc.org/dacc/hhs/genome/microbiome/wgs/analysis/hmwgsqc/v2/SRS1041114.tar.bz2	159227541	faab18e1a137731cffda882560013829	dorsum of tongue	1	female	None	Healthy Human Subjects	Human Microbiome Project (HMP)	Tongue_dorsum
SRS1041115	faab18e1a137731cffda8825602672ca	596fc2de57601ec08a01fdee59b63ecb	55890e0584e8e11dc12fffb07053174f	2129411792	https://downloads.hmpdacc.org/dacc/hhs/genome/microbiome/wgs/analysis/hmwgsqc/v2/SRS1041115.tar.bz2	159227541	faab18e1a137731cffda882560013829	buccal mucosa	1	female	None	Healthy Human Subjects	Human Microbiome Project (HMP)	Buccal_mucosa
SRS1041117	faab18e1a137731cffda8825602651a7	596fc2de57601ec08a01fdee59b648f8	7ca1b900933017e79ab82f871b620b7d	1373171719	https://downloads.hmpdacc.org/dacc/hhs/genome/microbiome/wgs/analysis/hmwgsqc/v2/SRS1041117.tar.bz2	159227541	faab18e1a137731cffda882560013829	gingiva	1	female	None	Healthy Human Subjects	Human Microbiome Project (HMP)	Supragingival_plaque
SRS1041119	faab18e1a137731cffda882560284755	596fc2de57601ec08a01fdee59b6b95e	d4d350ca76e7011be74932e2b2867e1a	1116586734	https://downloads.hmpdacc.org/dacc/hhs/genome/microbiome/wgs/analysis/hmwgsqc/v2/SRS1041119.tar.bz2	159389382	faab18e1a137731cffda8825600189f5	dorsum of tongue	1	male	None	Healthy Human Subjects	Human Microbiome Project (HMP)	Tongue_dorsum
SRS1041120	faab18e1a137731cffda882560284e1a	596fc2de57601ec08a01fdee59b6bcc1	80ee70f3cf13c6bcd8f59c08c4f8c2e0	1589213931	https://downloads.hmpdacc.org/dacc/hhs/genome/microbiome/wgs/analysis/hmwgsqc/v2/SRS1041120.tar.bz2	159389382	faab18e1a137731cffda8825600189f5	buccal mucosa	1	male	None	Healthy Human Subjects	Human Microbiome Project (HMP)	Buccal_mucosa
SRS1041121	faab18e1a137731cffda882560285b83	596fc2de57601ec08a01fdee59b6c906	3833878d731b8d4de65be991ce40c604	1708329995	https://downloads.hmpdacc.org/dacc/hhs/genome/microbiome/wgs/analysis/hmwgsqc/v2/SRS1041121.tar.bz2	159389382	faab18e1a137731cffda8825600189f5	gingiva	1	male	None	Healthy Human Subjects	Human Microbiome Project (HMP)	Supragingival_plaque
SRS1041123	faab18e1a137731cffda8825603e05db	596fc2de57601ec08a01fdee59be8c12	5a6720bdc84bbc96c378c8fd339072c1	150492912	https://downloads.hmpdacc.org/dacc/hhs/genome/microbiome/wgs/analysis/hmwgsqc/v2/SRS1041123.tar.bz2	159753524	faab18e1a137731cffda88256001ed14	buccal mucosa	1	female	None	Healthy Human Subjects	Human Microbiome Project (HMP)	Buccal_mucosa
SRS1041125	faab18e1a137731cffda8825603e27b4	596fc2de57601ec08a01fdee59be9f7a	06a65f988f7337fc049ba6679206ae24	422230849	https://downloads.hmpdacc.org/dacc/hhs/genome/microbiome/wgs/analysis/hmwgsqc/v2/SRS1041125.tar.bz2	159753524	faab18e1a137731cffda88256001ed14	gingiva	1	female	None	Healthy Human Subjects	Human Microbiome Project (HMP)	Supragingival_plaque
SRS1041150	faab18e1a137731cffda8825607e035f	596fc2de57601ec08a01fdee59cd08c7	4308f9a450f6f5c5bf17ba5b81641012	1139750695	https://downloads.hmpdacc.org/dacc/hhs/genome/microbiome/wgs/analysis/hmwgsqc/v2/SRS1041150.tar.bz2	158883629	faab18e1a137731cffda88256000dd13	dorsum of tongue	2	female	None	Healthy Human Subjects	Human Microbiome Project (HMP)	Tongue_dorsum
SRS1041151	faab18e1a137731cffda8825607e0dd7	596fc2de57601ec08a01fdee59cd0b20	1d6075b6907e78659308446e8d032644	2379582037	https://downloads.hmpdacc.org/dacc/hhs/genome/microbiome/wgs/analysis/hmwgsqc/v2/SRS1041151.tar.bz2	158883629	faab18e1a137731cffda88256000dd13	buccal mucosa	2	female	None	Healthy Human Subjects	Human Microbiome Project (HMP)	Buccal_mucosa
SRS1041153	faab18e1a137731cffda8825607e167a	596fc2de57601ec08a01fdee59cd1504	8b41492b7ca34e2486e4dd6f8c4a58de	692228566	https://downloads.hmpdacc.org/dacc/hhs/genome/microbiome/wgs/analysis/hmwgsqc/v2/SRS1041153.tar.bz2	158883629	faab18e1a137731cffda88256000dd13	gingiva	2	female	None	Healthy Human Subjects	Human Microbiome Project (HMP)	Supragingival_plaque
SRS1041159	faab18e1a137731cffda882560b33c15	596fc2de57601ec08a01fdee59d88a4a	6dcda8b66cc478d41c78397191214285	2509500989	https://downloads.hmpdacc.org/dacc/hhs/genome/microbiome/wgs/analysis/hmwgsqc/v2/SRS1041159.tar.bz2	604812005	faab18e1a137731cffda88256005c2a6	dorsum of tongue	2	male	None	Healthy Human Subjects	Human Microbiome Project (HMP)	Tongue_dorsum
SRS1041161	faab18e1a137731cffda882560ed0b46	596fc2de57601ec08a01fdee59e5e197	8cae08021e19c072b25fee79576a4507	1593379855	https://downloads.hmpdacc.org/dacc/hhs/genome/microbiome/wgs/analysis/hmwgsqc/v2/SRS1041161.tar.bz2	257905678	faab18e1a137731cffda882560042a45	buccal mucosa	2	female	None	Healthy Human Subjects	Human Microbiome Project (HMP)	Buccal_mucosa
SRS1041162	faab18e1a137731cffda882560ed0b98	596fc2de57601ec08a01fdee59e5e271	0ac8c7320d0b3554e55a46b025fc0c68	1331000269	https://downloads.hmpdacc.org/dacc/hhs/genome/microbiome/wgs/analysis/hmwgsqc/v2/SRS1041162.tar.bz2	257905678	faab18e1a137731cffda882560042a45	gingiva	2	female	None	Healthy Human Subjects	Human Microbiome Project (HMP)	Supragingival_plaque
SRS1041169	faab18e1a137731cffda882560ed7cd9	596fc2de57601ec08a01fdee59e60b39	3aa42e7eb024175f7b5a931838f03c6d	1608379154	https://downloads.hmpdacc.org/dacc/hhs/genome/microbiome/wgs/analysis/hmwgsqc/v2/SRS1041169.tar.bz2	763721271	faab18e1a137731cffda88256006ccfe	buccal mucosa	2	female	None	Healthy Human Subjects	Human Microbiome Project (HMP)	Buccal_mucosa
SRS1041170	faab18e1a137731cffda882560ed71c4	596fc2de57601ec08a01fdee59e5fd61	be704be397beeb877cef837e15bf4b2e	2275331069	https://downloads.hmpdacc.org/dacc/hhs/genome/microbiome/wgs/analysis/hmwgsqc/v2/SRS1041170.tar.bz2	763721271	faab18e1a137731cffda88256006ccfe	dorsum of tongue	2	female	None	Healthy Human Subjects	Human Microbiome Project (HMP)	Tongue_dorsum
SRS1041173	faab18e1a137731cffda882560ed8312	596fc2de57601ec08a01fdee59e60ba4	638404685388076a8bff4a6816c4e8bc	1560118455	https://downloads.hmpdacc.org/dacc/hhs/genome/microbiome/wgs/analysis/hmwgsqc/v2/SRS1041173.tar.bz2	763721271	faab18e1a137731cffda88256006ccfe	gingiva	2	female	None	Healthy Human Subjects	Human Microbiome Project (HMP)	Supragingival_plaque
SRS1041181	faab18e1a137731cffda882560ef136e	596fc2de57601ec08a01fdee59e63e6e	eb20a37700f38aabf8c466a7256ddc51	2291407713	https://downloads.hmpdacc.org/dacc/hhs/genome/microbiome/wgs/analysis/hmwgsqc/v2/SRS1041181.tar.bz2	866653606	faab18e1a137731cffda8825600924f5	dorsum of tongue	2	female	None	Healthy Human Subjects	Human Microbiome Project (HMP)	Tongue_dorsum
SRS1041182	faab18e1a137731cffda882560ef18ea	596fc2de57601ec08a01fdee59e64540	027e9dc82af962861694e58a102bac1b	1916938177	https://downloads.hmpdacc.org/dacc/hhs/genome/microbiome/wgs/analysis/hmwgsqc/v2/SRS1041182.tar.bz2	866653606	faab18e1a137731cffda8825600924f5	buccal mucosa	2	female	None	Healthy Human Subjects	Human Microbiome Project (HMP)	Buccal_mucosa
SRS1041183	faab18e1a137731cffda882560ef23d8	596fc2de57601ec08a01fdee59e65450	87b71e68ca6ff13b4a43b591f3b16629	2019424422	https://downloads.hmpdacc.org/dacc/hhs/genome/microbiome/wgs/analysis/hmwgsqc/v2/SRS1041183.tar.bz2	866653606	faab18e1a137731cffda8825600924f5	gingiva	2	female	None	Healthy Human Subjects	Human Microbiome Project (HMP)	Supragingival_plaque
SRS104165	596fc2de57601ec08a01fdee590902ae	596fc2de57601ec08a01fdee59e9a14f	1b6ccdb11277f1fd8eaa7e9ab11df23a	12205351173	https://downloads.hmpdacc.org/dacc/hhs/genome/microbiome/wgs/analysis/hmwgsqc/v2/SRS104165.tar.bz2	508703490	faab18e1a137731cffda88256005245b	dorsum of tongue	2	female	None	Healthy Human Subjects	Human Microbiome Project (HMP)	Tongue_dorsum
SRS104169	596fc2de57601ec08a01fdee590914a6	596fc2de57601ec08a01fdee59e9ad47	d4c8e81299486149840e05e4ba7365c4	2694832160	https://downloads.hmpdacc.org/dacc/hhs/genome/microbiome/wgs/analysis/hmwgsqc/v2/SRS104169.tar.bz2	508703490	faab18e1a137731cffda88256005245b	buccal mucosa	2	female	None	Healthy Human Subjects	Human Microbiome Project (HMP)	Buccal_mucosa
SRS104177	596fc2de57601ec08a01fdee59093df5	596fc2de57601ec08a01fdee59e9b46b	002f05b04eeb186d226b6cb264d16c96	4795079681	https://downloads.hmpdacc.org/dacc/hhs/genome/microbiome/wgs/analysis/hmwgsqc/v2/SRS104177.tar.bz2	508703490	faab18e1a137731cffda88256005245b	gingiva	2	female	None	Healthy Human Subjects	Human Microbiome Project (HMP)	Supragingival_plaque
SRS104259	596fc2de57601ec08a01fdee590a1dc0	596fc2de57601ec08a01fdee59e9fe47	bd05394bbfb644a925f4d40a5f89f214	2205661865	https://downloads.hmpdacc.org/dacc/hhs/genome/microbiome/wgs/analysis/hmwgsqc/v2/SRS104259.tar.bz2	765195863	faab18e1a137731cffda88256008696b	buccal mucosa	3	female	None	Healthy Human Subjects	Human Microbiome Project (HMP)	Buccal_mucosa
SRS104275	596fc2de57601ec08a01fdee590a3c66	596fc2de57601ec08a01fdee59ea0938	1133dd7c4ca5cdabb776260ad72d6cdd	3403823872	https://downloads.hmpdacc.org/dacc/hhs/genome/microbiome/wgs/analysis/hmwgsqc/v2/SRS104275.tar.bz2	765195863	faab18e1a137731cffda88256008696b	portion of saliva	3	female	None	Healthy Human Subjects	Human Microbiome Project (HMP)	Saliva
SRS104279	596fc2de57601ec08a01fdee590a4a3c	596fc2de57601ec08a01fdee59ea0d8d	c00a33f32c1f01b009b81e573bf7a7bd	8733701969	https://downloads.hmpdacc.org/dacc/hhs/genome/microbiome/wgs/analysis/hmwgsqc/v2/SRS104279.tar.bz2	765195863	faab18e1a137731cffda88256008696b	dorsum of tongue	3	female	None	Healthy Human Subjects	Human Microbiome Project (HMP)	Tongue_dorsum
SRS104282	596fc2de57601ec08a01fdee590a1dc0	596fc2de57601ec08a01fdee59ea14d3	88e623fd9569084e7908d4f1db309560	2567368025	https://downloads.hmpdacc.org/dacc/hhs/genome/microbiome/wgs/analysis/hmwgsqc/v2/SRS104282.tar.bz2	765195863	faab18e1a137731cffda88256008696b	buccal mucosa	3	female	None	Healthy Human Subjects	Human Microbiome Project (HMP)	Buccal_mucosa
SRS104285	596fc2de57601ec08a01fdee590a6156	596fc2de57601ec08a01fdee59ea1e0f	048975c6c38d18234539baec47f356f6	4381092717	https://downloads.hmpdacc.org/dacc/hhs/genome/microbiome/wgs/analysis/hmwgsqc/v2/SRS104285.tar.bz2	765195863	faab18e1a137731cffda88256008696b	gingiva	3	female	None	Healthy Human Subjects	Human Microbiome Project (HMP)	Keratinized_gingiva
SRS104287	596fc2de57601ec08a01fdee590a62ca	596fc2de57601ec08a01fdee59ea2d2a	d8368645bf73fb81d2d38baed18aef4a	6381482138	https://downloads.hmpdacc.org/dacc/hhs/genome/microbiome/wgs/analysis/hmwgsqc/v2/SRS104287.tar.bz2	765195863	faab18e1a137731cffda88256008696b	palatine tonsil	3	female	None	Healthy Human Subjects	Human Microbiome Project (HMP)	Palatine_tonsil
SRS104291	596fc2de57601ec08a01fdee590a794c	596fc2de57601ec08a01fdee59ea2f70	2bb3625e1104f3aee4656f047e4d38b6	6557477930	https://downloads.hmpdacc.org/dacc/hhs/genome/microbiome/wgs/analysis/hmwgsqc/v2/SRS104291.tar.bz2	765195863	faab18e1a137731cffda88256008696b	gingiva	3	female	None	Healthy Human Subjects	Human Microbiome Project (HMP)	Supragingival_plaque
SRS104314	596fc2de57601ec08a01fdee590ac020	596fc2de57601ec08a01fdee59ea5450	2c680f12675bd4ea115ad8eaa81fef20	3198121258	https://downloads.hmpdacc.org/dacc/hhs/genome/microbiome/wgs/analysis/hmwgsqc/v2/SRS104314.tar.bz2	103092734	faab18e1a137731cffda88256000075a	dorsum of tongue	2	male	None	Healthy Human Subjects	Human Microbiome Project (HMP)	Tongue_dorsum
SRS104316	596fc2de57601ec08a01fdee590ac3af	596fc2de57601ec08a01fdee59ea5d52	3d0983b2adb372ef1d724b6eb1c66865	1787634441	https://downloads.hmpdacc.org/dacc/hhs/genome/microbiome/wgs/analysis/hmwgsqc/v2/SRS104316.tar.bz2	103092734	faab18e1a137731cffda88256000075a	buccal mucosa	2	male	None	Healthy Human Subjects	Human Microbiome Project (HMP)	Buccal_mucosa
SRS104320	596fc2de57601ec08a01fdee590ad2a9	596fc2de57601ec08a01fdee59ea6bc5	24a320df7b9dd270a51a8eca760b64c7	4759750277	https://downloads.hmpdacc.org/dacc/hhs/genome/microbiome/wgs/analysis/hmwgsqc/v2/SRS104320.tar.bz2	103092734	faab18e1a137731cffda88256000075a	gingiva	2	male	None	Healthy Human Subjects	Human Microbiome Project (HMP)	Supragingival_plaque
SRS104368	596fc2de57601ec08a01fdee590b4c5f	596fc2de57601ec08a01fdee59ea7b54	6855c2517336afea798ee4c76947ebca	4030133921	https://downloads.hmpdacc.org/dacc/hhs/genome/microbiome/wgs/analysis/hmwgsqc/v2/SRS104368.tar.bz2	764649650	faab18e1a137731cffda88256007bc2d	gingiva	2	female	None	Healthy Human Subjects	Human Microbiome Project (HMP)	Supragingival_plaque
SRS104384	596fc2de57601ec08a01fdee590b5ea8	596fc2de57601ec08a01fdee59ea8afd	063d1205304f2b88c135b07c48213a7e	11722075707	https://downloads.hmpdacc.org/dacc/hhs/genome/microbiome/wgs/analysis/hmwgsqc/v2/SRS104384.tar.bz2	764649650	faab18e1a137731cffda88256007bc2d	dorsum of tongue	2	female	None	Healthy Human Subjects	Human Microbiome Project (HMP)	Tongue_dorsum
SRS104388	596fc2de57601ec08a01fdee590b7344	596fc2de57601ec08a01fdee59ea9299	663a0f890ffa38a930f34698d5850c08	6624012883	https://downloads.hmpdacc.org/dacc/hhs/genome/microbiome/wgs/analysis/hmwgsqc/v2/SRS104388.tar.bz2	764649650	faab18e1a137731cffda88256007bc2d	buccal mucosa	2	female	None	Healthy Human Subjects	Human Microbiome Project (HMP)	Buccal_mucosa
SRS104476	596fc2de57601ec08a01fdee590c4037	596fc2de57601ec08a01fdee59ead22d	05027f8ade782056e91196a86c7ad6f3	3611912353	https://downloads.hmpdacc.org/dacc/hhs/genome/microbiome/wgs/analysis/hmwgsqc/v2/SRS104476.tar.bz2	763719065	faab18e1a137731cffda88256006c201	dorsum of tongue	3	female	None	Healthy Human Subjects	Human Microbiome Project (HMP)	Tongue_dorsum
SRS104478	596fc2de57601ec08a01fdee590c4bb1	596fc2de57601ec08a01fdee59eae07e	8b5ad663ee8d4fccea911380f465746d	1143286737	https://downloads.hmpdacc.org/dacc/hhs/genome/microbiome/wgs/analysis/hmwgsqc/v2/SRS104478.tar.bz2	763719065	faab18e1a137731cffda88256006c201	buccal mucosa	3	female	None	Healthy Human Subjects	Human Microbiome Project (HMP)	Buccal_mucosa
SRS104519	596fc2de57601ec08a01fdee590ca672	596fc2de57601ec08a01fdee59eb1846	79a6204599111d97fc681a5788ab6fd8	12908350774	https://downloads.hmpdacc.org/dacc/hhs/genome/microbiome/wgs/analysis/hmwgsqc/v2/SRS104519.tar.bz2	763719065	faab18e1a137731cffda88256006c201	gingiva	3	female	None	Healthy Human Subjects	Human Microbiome Project (HMP)	Supragingival_plaque
SRS104521	596fc2de57601ec08a01fdee590cb02b	596fc2de57601ec08a01fdee59eb1d62	d8e7b66ca65ec503604a1bef04e3b405	13107099948	https://downloads.hmpdacc.org/dacc/hhs/genome/microbiome/wgs/analysis/hmwgsqc/v2/SRS104521.tar.bz2	763719065	faab18e1a137731cffda88256006c201	gingiva	3	female	None	Healthy Human Subjects	Human Microbiome Project (HMP)	Subgingival_plaque
SRS104539	596fc2de57601ec08a01fdee590cbdc7	596fc2de57601ec08a01fdee59eb2822	f60bf38f4d97345a7a04e7e6552e6f02	6042506789	https://downloads.hmpdacc.org/dacc/hhs/genome/microbiome/wgs/analysis/hmwgsqc/v2/SRS104539.tar.bz2	765013792	faab18e1a137731cffda882560083409	gingiva	2	female	None	Healthy Human Subjects	Human Microbiome Project (HMP)	Supragingival_plaque
SRS104647	596fc2de57601ec08a01fdee590d7d24	596fc2de57601ec08a01fdee59eb6d00	a5e49b14b8bdd1a4ce6b9399d33887bb	1425392236	https://downloads.hmpdacc.org/dacc/hhs/genome/microbiome/wgs/analysis/hmwgsqc/v2/SRS104647.tar.bz2	765377934	faab18e1a137731cffda88256008a0ad	dorsum of tongue	2	female	None	Healthy Human Subjects	Human Microbiome Project (HMP)	Tongue_dorsum
SRS104649	596fc2de57601ec08a01fdee590d86be	596fc2de57601ec08a01fdee59eb707a	51792c517f05a0a93abca92ccce7e1ea	1964479106	https://downloads.hmpdacc.org/dacc/hhs/genome/microbiome/wgs/analysis/hmwgsqc/v2/SRS104649.tar.bz2	765377934	faab18e1a137731cffda88256008a0ad	buccal mucosa	2	female	None	Healthy Human Subjects	Human Microbiome Project (HMP)	Buccal_mucosa
SRS104653	596fc2de57601ec08a01fdee590d8e9b	596fc2de57601ec08a01fdee59eb74f9	f2d5aad9f68cdd46530b6bc2879a1ab2	2922384827	https://downloads.hmpdacc.org/dacc/hhs/genome/microbiome/wgs/analysis/hmwgsqc/v2/SRS104653.tar.bz2	765377934	faab18e1a137731cffda88256008a0ad	gingiva	2	female	None	Healthy Human Subjects	Human Microbiome Project (HMP)	Supragingival_plaque
SRS104704	596fc2de57601ec08a01fdee590e0645	596fc2de57601ec08a01fdee59eb92f3	6aeb32032a7eb61646970cdf89f954f7	3435533198	https://downloads.hmpdacc.org/dacc/hhs/genome/microbiome/wgs/analysis/hmwgsqc/v2/SRS104704.tar.bz2	765317243	faab18e1a137731cffda882560089110	dorsum of tongue	2	female	None	Healthy Human Subjects	Human Microbiome Project (HMP)	Tongue_dorsum
SRS104706	596fc2de57601ec08a01fdee590e0e0e	596fc2de57601ec08a01fdee59eb9f8b	8c7cfcea96fe3b3cd56e6d83b48b611a	1348843683	https://downloads.hmpdacc.org/dacc/hhs/genome/microbiome/wgs/analysis/hmwgsqc/v2/SRS104706.tar.bz2	765317243	faab18e1a137731cffda882560089110	buccal mucosa	2	female	None	Healthy Human Subjects	Human Microbiome Project (HMP)	Buccal_mucosa
SRS104711	596fc2de57601ec08a01fdee590e1027	596fc2de57601ec08a01fdee59ebacfd	a17d066c3825184ab1a350e3ff5856ee	5507789936	https://downloads.hmpdacc.org/dacc/hhs/genome/microbiome/wgs/analysis/hmwgsqc/v2/SRS104711.tar.bz2	765317243	faab18e1a137731cffda882560089110	gingiva	2	female	None	Healthy Human Subjects	Human Microbiome Project (HMP)	Supragingival_plaque
[truncated: 413 more rows]

## Sheet: Table S5 Perio sample meta
sample	number of pairs analyzed	total pairs passed	total pairs passed (percent of all pairs)	total pair_1 trimmed	total pair_1 trimmed (percent of all passed pairs)	total pair_2 trimmed	total pair_2 trimmed (percent of all passed pairs)	total pairs failed	total pairs failed (percent of all pairs)	pairs failed due to pair_1	pairs failed due to pair_1 (percent of all failed pairs)	pairs failed due to pair_2	pairs failed due to pair_2 (percent of all failed pairs)	pairs failed due to both	pairs failed due to both (percent of all failed pairs)	FAILED_REASON_P	FAILED_REASON_P (percent of all failed pairs)	FAILED_REASON_N	FAILED_REASON_N (percent of all failed pairs)	FAILED_REASON_C33	FAILED_REASON_C33 (percent of all failed pairs)
[truncated: 24 more rows]

[truncated: 9 more sheets: Table S6 GTDB classify, Table S7 Genomic groups, Table S8 prevalence, Table S9 MAG analysis, Table S10 TD-MAG CheckM2 & GUNC, Table S11 KEGG Module Completes, Table S12 COG functional enrich, Table S13 Cat_dog_genomes, Table S14 G_0117_metadata]
